# Supplementary material for: 4-Chloro-7-hydr­oxy-6-methyl-1,7-naphthyridin-8(7H)-one
Source: Acta Crystallogr Sect E Struct Rep Online. 2009 Nov 28;65(Pt 12):o3259. doi: 10.1107/S1600536809050429 (PMC2972179; doi:10.1107/S1600536809050429)
Supplement: Supplementary file 1 [file e-65-o3259-sup1.cif]

##############################################################################
###                                                                        ###
###        Electronic paper (Acta Crystallographica Section E)             ###
###                                                                        ###
##############################################################################
#                                                                            #
# This CIF contains the data in a paper accepted for publication in Acta     #
# Crystallographica Section E. It conforms to the requirements of Notes      #
# for Authors for Section E, and has been peer reviewed under the auspices   #
# of the IUCr Commission on Journals.                                        #
#                                                                            #
# Full details of the Crystallographic Information File format               #
# are given in the paper "The Crystallographic Information File (CIF):       #
# a New Standard Archive File for Crystallography" by S. R. Hall, F. H.      #
# Allen and I. D. Brown [Acta Cryst. (1991), A47, 655-685].                  #
#                                                                            #
# The current version of the core CIF dictionary is obtainable from          #
# ftp://ftp.iucr.org/pub/cif_core.dic. The current version number is 2.4.    #
#                                                                            #
# Software is freely available for graphical display of the structure(s) in  #
# this CIF.  For information consult the CIF home page http://www.iucr.org/  #
# cif/home.html                                                              #
#                                                                            #
# This file may be used for bona fide research purposes within the           #
# scientific community so long as proper attribution is given to the journal # 
# article from which it was obtained.                                        #
#                                                                            #
##############################################################################
                                             
data_global
_audit_creation_method     SHELXL-97
_journal_date_recd_electronic     2009-11-16
_journal_date_accepted     2009-11-23
_journal_name_full     'Acta Crystallographica, Section E'
_journal_year     2009
_journal_volume     65
_journal_issue     12
_journal_page_first     o3259
_journal_page_last     o3259
_journal_paper_category     QO
_journal_coeditor_code     DN2516
_publ_contact_author_name     'Alex Yanovsky'
_publ_contact_author_address
;
Pfizer Global Research and Development, La Jolla Labs,
10614 Science Center Drive,
San Diego, CA 92121
USA
;
_publ_contact_author_email     'alex.yanovsky@pfizer.com'
_publ_contact_author_fax     '1(858)678 8244'
_publ_contact_author_phone     '1(858)638 3716'
_publ_section_title
;
4-Chloro-7-hydroxy-6-methyl-1,7-naphthyridin-8(7<i>H</i>)-one
;
loop_
    _publ_author_name
    _publ_author_address
    'Kevin D. Bunker'
;
Pfizer Global Research and Development, La Jolla Labs,
10770 Science Center Drive,
San Diego, CA 92121
USA
;
    'Seiji Nukui'
;
Pfizer Global Research and Development, La Jolla Labs,
10770 Science Center Drive,
San Diego, CA 92121
USA
;
    'Arnold L. Rheingold'
;
Department of Chemistry and Biochemistry,
University of California, San Diego,
9500 Gilman Drive, La Jolla, CA 92093,
USA
;
    'Antonio DiPasquale'
;
Department of Chemistry and Biochemistry,
University of California, San Diego,
9500 Gilman Drive, La Jolla, CA 92093,
USA
;
    'Alex Yanovsky'
;
Pfizer Global Research and Development, La Jolla Labs,
10770 Science Center Drive,
San Diego, CA 92121
USA
;
data_I
_audit_creation_method     SHELXL-97
_chemical_name_systematic
;
4-Chloro-7-hydroxy-6-methyl-1,7-naphthyridin-8(7<i>H</i>)-one
;
_chemical_name_common     ?
_chemical_formula_moiety     'C9 H7 Cl N2 O2'
_chemical_formula_sum     'C9 H7 Cl N2 O2'
_chemical_formula_iupac     'C9 H7 Cl N2 O2'
_chemical_formula_weight     210.62
_chemical_melting_point     ?
_symmetry_cell_setting     Monoclinic
_symmetry_space_group_name_H-M     'P 21/c'
_symmetry_space_group_name_Hall     '-P 2ybc'
loop_
    _symmetry_equiv_pos_as_xyz
    'x, y, z'
    '-x, y+1/2, -z+1/2'
    '-x, -y, -z'
    'x, -y-1/2, z-1/2'
_cell_length_a     9.3983(4)
_cell_length_b     13.8786(5)
_cell_length_c     13.5643(5)
_cell_angle_alpha     90.00
_cell_angle_beta     107.663(3)
_cell_angle_gamma     90.00
_cell_volume     1685.86(11)
_cell_formula_units_Z     8
_cell_measurement_reflns_used     4820
_cell_measurement_theta_min     4.7
_cell_measurement_theta_max     67.9
_cell_measurement_temperature     100(2)
_exptl_crystal_description     block
_exptl_crystal_colour     'light yellow'
_exptl_crystal_size_max     0.14
_exptl_crystal_size_mid     0.12
_exptl_crystal_size_min     0.08
_exptl_crystal_density_diffrn     1.660
_exptl_crystal_density_meas     ?
_exptl_crystal_density_method     'not measured'
_exptl_crystal_F_000     864
_exptl_absorpt_coefficient_mu     3.800
_exptl_absorpt_correction_type     multi-scan
_exptl_absorpt_process_details     '(SADABS; Bruker, 2001)'
_exptl_absorpt_correction_T_min     0.618
_exptl_absorpt_correction_T_max     0.751
_exptl_special_details
;
;
_diffrn_ambient_temperature     100(2)
_diffrn_radiation_type     CuK\a
_diffrn_radiation_wavelength     1.54178
_diffrn_radiation_source     'fine-focus sealed tube'
_diffrn_radiation_monochromator     graphite
_diffrn_measurement_device_type     'Bruker APEXII CCD area-detector'
_diffrn_measurement_method     'phi and omega scans'
_diffrn_reflns_number     12070
_diffrn_reflns_av_R_equivalents     0.032
_diffrn_reflns_av_sigmaI/netI     0.028
_diffrn_reflns_theta_min     4.7
_diffrn_reflns_theta_max     68.1
_diffrn_reflns_theta_full     68.07
_diffrn_measured_fraction_theta_max     0.994
_diffrn_measured_fraction_theta_full     0.994
_diffrn_reflns_limit_h_min     -11
_diffrn_reflns_limit_h_max     11
_diffrn_reflns_limit_k_min     -13
_diffrn_reflns_limit_k_max     16
_diffrn_reflns_limit_l_min     -16
_diffrn_reflns_limit_l_max     16
_refine_special_details
;
Refinement of <i>F</i>^2^ against ALL reflections. The weighted <i>R</i>-factor
<i>wR</i> and goodness of fit <i>S</i> are based on <i>F</i>^2^, conventional
<i>R</i>-factors <i>R</i> are based on <i>F</i>, with <i>F</i> set to zero for
negative <i>F</i>^2^. The threshold expression of <i>F</i>^2^ >
\s(<i>F</i>^2^) is used only for calculating <i>R</i>-factors(gt) <i>etc</i>.
and is not relevant to the choice of reflections for refinement.
<i>R</i>-factors based on <i>F</i>^2^ are statistically about twice as large
as those based on <i>F</i>, and <i>R</i>- factors based on ALL data will be
even larger.
;
_reflns_number_total     3061
_reflns_number_gt     2420
_reflns_threshold_expression     I>2\s(I)
_refine_ls_structure_factor_coef     Fsqd
_refine_ls_matrix_type     full
_refine_ls_R_factor_all     0.0552
_refine_ls_R_factor_gt     0.0418
_refine_ls_wR_factor_gt     0.1064
_refine_ls_wR_factor_ref     0.1153
_refine_ls_goodness_of_fit_ref     1.049
_refine_ls_restrained_S_all     1.049
_refine_ls_number_reflns     3061
_refine_ls_number_parameters     255
_refine_ls_number_restraints     0
_refine_ls_hydrogen_treatment     constr
_refine_ls_weighting_scheme     calc
_refine_ls_weighting_details
         'calc w=1/[\s^2^(Fo^2^)+(0.0643P)^2^+0.6521P] where P=(Fo^2^+2Fc^2^)/3'
_atom_sites_solution_hydrogens     geom
_atom_sites_solution_primary     direct
_atom_sites_solution_secondary     difmap
_refine_ls_shift/su_max     0.000
_refine_ls_shift/su_mean     0.000
_refine_diff_density_max     0.503
_refine_diff_density_min     -0.413
_refine_ls_extinction_method     none
_refine_ls_extinction_coef     ?
loop_
    _atom_type_symbol
    _atom_type_description
    _atom_type_scat_dispersion_real
    _atom_type_scat_dispersion_imag
    _atom_type_scat_source
    'C' 'C' 0.0181 0.0091
                         'International Tables Vol C Tables 4.2.6.8 and 6.1.1.4'
    'H' 'H' 0.0000 0.0000
                         'International Tables Vol C Tables 4.2.6.8 and 6.1.1.4'
    'N' 'N' 0.0311 0.0180
                         'International Tables Vol C Tables 4.2.6.8 and 6.1.1.4'
    'O' 'O' 0.0492 0.0322
                         'International Tables Vol C Tables 4.2.6.8 and 6.1.1.4'
    'Cl' 'Cl' 0.3639 0.7018
                         'International Tables Vol C Tables 4.2.6.8 and 6.1.1.4'
_computing_data_collection     'APEX2 (Bruker, 2007)'
_computing_cell_refinement     'SAINT (Bruker, 2007)'
_computing_data_reduction     'SAINT (Bruker, 2007)'
_computing_structure_solution     'SHELXS97 (Sheldrick, 2008)'
_computing_structure_refinement     'SHELXL97 (Sheldrick, 2008)'
_computing_molecular_graphics     'SHELXTL (Sheldrick, 2008)'
_computing_publication_material     'SHELXTL (Sheldrick, 2008)'
loop_
    _atom_site_type_symbol
    _atom_site_label
    _atom_site_fract_x
    _atom_site_fract_y
    _atom_site_fract_z
    _atom_site_U_iso_or_equiv
    _atom_site_adp_type
    _atom_site_calc_flag
    _atom_site_refinement_flags
    _atom_site_occupancy
    _atom_site_disorder_assembly
    _atom_site_disorder_group
    Cl Cl11 -0.07931(6) 0.29765(4) 0.57976(4) 0.02505(17) Uani d . 1 . .
    O O11 0.62329(17) 0.16036(11) 0.68417(13) 0.0229(4) Uani d . 1 . .
    H H11C 0.6950 0.1993 0.6968 0.034 Uiso d R 1 . .
    O O12 0.62280(17) 0.34923(11) 0.68384(12) 0.0220(4) Uani d . 1 . .
    N N11 0.3605(2) 0.45541(13) 0.64550(14) 0.0199(4) Uani d . 1 . .
    N N12 0.4903(2) 0.21085(13) 0.66186(14) 0.0175(4) Uani d . 1 . .
    C C11 0.2323(2) 0.50128(17) 0.63118(17) 0.0213(5) Uani d . 1 . .
    H H11A 0.2343 0.5697 0.6337 0.026 Uiso calc R 1 . .
    C C12 0.0938(3) 0.45514(17) 0.61247(16) 0.0210(5) Uani d . 1 . .
    H H12A 0.0051 0.4912 0.6045 0.025 Uiso calc R 1 . .
    C C13 0.0903(2) 0.35705(17) 0.60603(16) 0.0186(5) Uani d . 1 . .
    C C14 0.2232(2) 0.30333(16) 0.62197(16) 0.0171(5) Uani d . 1 . .
    C C15 0.2303(2) 0.20137(16) 0.61942(16) 0.0179(5) Uani d . 1 . .
    H H15A 0.1406 0.1649 0.6033 0.021 Uiso calc R 1 . .
    C C16 0.3631(2) 0.15509(16) 0.63963(16) 0.0171(5) Uani d . 1 . .
    C C17 0.4990(2) 0.30963(16) 0.66367(16) 0.0174(5) Uani d . 1 . .
    C C18 0.3550(2) 0.35808(16) 0.64246(16) 0.0166(5) Uani d . 1 . .
    C C19 0.3820(3) 0.04884(15) 0.63766(17) 0.0204(5) Uani d . 1 . .
    H H19A 0.2837 0.0179 0.6165 0.031 Uiso calc R 1 . .
    H H19B 0.4390 0.0263 0.7068 0.031 Uiso calc R 1 . .
    H H19C 0.4358 0.0323 0.5884 0.031 Uiso calc R 1 . .
    Cl Cl21 1.58399(6) 0.29188(4) 0.92532(4) 0.02425(17) Uani d . 1 . .
    O O21 0.87294(17) 0.40291(12) 0.82957(13) 0.0275(4) Uani d . 1 . .
    H H21C 0.8044 0.3616 0.8176 0.041 Uiso d R 1 . .
    O O22 0.88743(17) 0.21429(11) 0.81342(12) 0.0228(4) Uani d . 1 . .
    N N21 1.1594(2) 0.11748(14) 0.85899(14) 0.0202(4) Uani d . 1 . .
    N N22 1.0090(2) 0.35700(13) 0.84478(14) 0.0187(4) Uani d . 1 . .
    C C21 1.2917(3) 0.07633(17) 0.87918(17) 0.0213(5) Uani d . 1 . .
    H H21A 1.2960 0.0079 0.8789 0.026 Uiso calc R 1 . .
    C C22 1.4260(3) 0.12739(17) 0.90091(17) 0.0221(5) Uani d . 1 . .
    H H22A 1.5186 0.0944 0.9153 0.026 Uiso calc R 1 . .
    C C23 1.4211(2) 0.22576(17) 0.90105(16) 0.0188(5) Uani d . 1 . .
    C C24 1.2824(2) 0.27445(16) 0.88048(16) 0.0163(5) Uani d . 1 . .
    C C25 1.2672(2) 0.37650(16) 0.88112(16) 0.0175(5) Uani d . 1 . .
    H H25A 1.3531 0.4161 0.8929 0.021 Uiso calc R 1 . .
    C C26 1.1319(3) 0.41747(16) 0.86517(17) 0.0180(5) Uani d . 1 . .
    C C27 1.0071(2) 0.25806(16) 0.83737(17) 0.0184(5) Uani d . 1 . .
    C C28 1.1554(2) 0.21492(16) 0.86006(16) 0.0167(5) Uani d . 1 . .
    C C29 1.1054(3) 0.52295(16) 0.86981(18) 0.0225(5) Uani d . 1 . .
    H H29A 1.2003 0.5575 0.8825 0.034 Uiso calc R 1 . .
    H H29B 1.0629 0.5364 0.9260 0.034 Uiso calc R 1 . .
    H H29C 1.0357 0.5443 0.8039 0.034 Uiso calc R 1 . .
loop_
    _atom_site_aniso_label
    _atom_site_aniso_U_11
    _atom_site_aniso_U_22
    _atom_site_aniso_U_33
    _atom_site_aniso_U_12
    _atom_site_aniso_U_13
    _atom_site_aniso_U_23
    Cl11 0.0151(3) 0.0280(3) 0.0313(3) -0.0015(2) 0.0058(2) 0.0012(2)
    O11 0.0132(8) 0.0163(8) 0.0371(9) 0.0040(6) 0.0046(7) 0.0022(7)
    O12 0.0165(8) 0.0176(8) 0.0311(9) -0.0031(7) 0.0061(7) 0.0023(7)
    N11 0.0227(10) 0.0143(9) 0.0217(10) 0.0003(8) 0.0052(8) 0.0002(8)
    N12 0.0155(10) 0.0133(9) 0.0238(10) 0.0022(7) 0.0059(8) 0.0011(8)
    C11 0.0249(12) 0.0154(11) 0.0222(11) 0.0031(10) 0.0050(9) -0.0002(9)
    C12 0.0209(12) 0.0219(12) 0.0201(11) 0.0072(10) 0.0059(9) -0.0002(9)
    C13 0.0173(11) 0.0207(12) 0.0172(11) 0.0007(9) 0.0041(9) 0.0005(9)
    C14 0.0190(12) 0.0173(11) 0.0163(11) 0.0008(9) 0.0070(9) 0.0007(9)
    C15 0.0171(11) 0.0174(11) 0.0189(11) -0.0040(9) 0.0050(9) -0.0010(9)
    C16 0.0199(11) 0.0154(11) 0.0156(10) -0.0022(9) 0.0048(9) 0.0007(9)
    C17 0.0188(11) 0.0163(11) 0.0177(11) 0.0012(9) 0.0062(9) 0.0019(9)
    C18 0.0189(12) 0.0139(11) 0.0167(11) 0.0002(9) 0.0051(9) 0.0001(9)
    C19 0.0230(11) 0.0133(11) 0.0223(11) -0.0006(9) 0.0033(9) -0.0001(9)
    Cl21 0.0159(3) 0.0256(3) 0.0303(3) -0.0007(2) 0.0057(2) 0.0016(2)
    O21 0.0126(8) 0.0200(8) 0.0473(11) 0.0039(7) 0.0053(7) -0.0038(8)
    O22 0.0171(8) 0.0211(8) 0.0297(9) -0.0029(7) 0.0063(7) 0.0010(7)
    N21 0.0248(10) 0.0143(9) 0.0217(10) 0.0000(8) 0.0074(8) -0.0010(8)
    N22 0.0150(9) 0.0149(10) 0.0255(10) 0.0037(8) 0.0051(8) -0.0004(8)
    C21 0.0255(12) 0.0147(11) 0.0234(12) 0.0033(10) 0.0069(10) -0.0004(9)
    C22 0.0231(12) 0.0199(12) 0.0244(12) 0.0065(10) 0.0089(10) 0.0018(10)
    C23 0.0172(11) 0.0221(12) 0.0167(11) 0.0000(9) 0.0045(9) 0.0000(9)
    C24 0.0188(12) 0.0163(11) 0.0138(11) 0.0012(9) 0.0050(9) 0.0009(9)
    C25 0.0184(11) 0.0164(11) 0.0174(11) -0.0018(9) 0.0047(9) -0.0005(9)
    C26 0.0204(11) 0.0149(11) 0.0191(11) -0.0014(9) 0.0065(9) 0.0012(9)
    C27 0.0191(12) 0.0170(11) 0.0190(11) 0.0000(9) 0.0057(9) 0.0017(9)
    C28 0.0182(12) 0.0161(11) 0.0166(11) -0.0014(9) 0.0061(9) -0.0010(9)
    C29 0.0236(12) 0.0155(12) 0.0268(12) 0.0013(10) 0.0053(10) 0.0001(10)
_geom_special_details
;
 All esds (except the esd in the dihedral angle between two l.s. planes)
 are estimated using the full covariance matrix.  The cell esds are taken
 into account individually in the estimation of esds in distances, angles
 and torsion angles; correlations between esds in cell parameters are only
 used when they are defined by crystal symmetry.  An approximate (isotropic)
 treatment of cell esds is used for estimating esds involving l.s. planes.
;
loop_
    _geom_bond_atom_site_label_1
    _geom_bond_atom_site_label_2
    _geom_bond_site_symmetry_2
    _geom_bond_distance
    _geom_bond_publ_flag
    Cl11 C13 . 1.733(2) ?
    O11 N12 . 1.384(2) ?
    O11 H11C . 0.8400 ?
    O12 C17 . 1.240(3) ?
    N11 C11 . 1.323(3) ?
    N11 C18 . 1.352(3) ?
    N12 C17 . 1.373(3) ?
    N12 C16 . 1.378(3) ?
    C11 C12 . 1.403(3) ?
    C11 H11A . 0.9500 ?
    C12 C13 . 1.364(3) ?
    C12 H12A . 0.9500 ?
    C13 C14 . 1.414(3) ?
    C14 C18 . 1.407(3) ?
    C14 C15 . 1.418(3) ?
    C15 C16 . 1.356(3) ?
    C15 H15A . 0.9500 ?
    C16 C19 . 1.486(3) ?
    C17 C18 . 1.459(3) ?
    C19 H19A . 0.9800 ?
    C19 H19B . 0.9800 ?
    C19 H19C . 0.9800 ?
    Cl21 C23 . 1.729(2) ?
    O21 N22 . 1.387(2) ?
    O21 H21C . 0.8405 ?
    O22 C27 . 1.232(3) ?
    N21 C21 . 1.320(3) ?
    N21 C28 . 1.353(3) ?
    N22 C27 . 1.377(3) ?
    N22 C26 . 1.386(3) ?
    C21 C22 . 1.399(3) ?
    C21 H21A . 0.9500 ?
    C22 C23 . 1.366(3) ?
    C22 H22A . 0.9500 ?
    C23 C24 . 1.419(3) ?
    C24 C28 . 1.408(3) ?
    C24 C25 . 1.424(3) ?
    C25 C26 . 1.349(3) ?
    C25 H25A . 0.9500 ?
    C26 C29 . 1.489(3) ?
    C27 C28 . 1.462(3) ?
    C29 H29A . 0.9800 ?
    C29 H29B . 0.9800 ?
    C29 H29C . 0.9800 ?
loop_
    _geom_angle_atom_site_label_1
    _geom_angle_atom_site_label_2
    _geom_angle_atom_site_label_3
    _geom_angle_site_symmetry_1
    _geom_angle_site_symmetry_3
    _geom_angle
    _geom_angle_publ_flag
    N12 O11 H11C . . 109.5 ?
    C11 N11 C18 . . 116.9(2) ?
    C17 N12 C16 . . 127.42(19) ?
    C17 N12 O11 . . 117.17(18) ?
    C16 N12 O11 . . 115.41(17) ?
    N11 C11 C12 . . 124.1(2) ?
    N11 C11 H11A . . 118.0 ?
    C12 C11 H11A . . 118.0 ?
    C13 C12 C11 . . 118.1(2) ?
    C13 C12 H12A . . 121.0 ?
    C11 C12 H12A . . 121.0 ?
    C12 C13 C14 . . 120.9(2) ?
    C12 C13 Cl11 . . 119.42(18) ?
    C14 C13 Cl11 . . 119.71(18) ?
    C18 C14 C13 . . 115.4(2) ?
    C18 C14 C15 . . 119.9(2) ?
    C13 C14 C15 . . 124.6(2) ?
    C16 C15 C14 . . 121.0(2) ?
    C16 C15 H15A . . 119.5 ?
    C14 C15 H15A . . 119.5 ?
    C15 C16 N12 . . 117.5(2) ?
    C15 C16 C19 . . 125.0(2) ?
    N12 C16 C19 . . 117.43(19) ?
    O12 C17 N12 . . 119.6(2) ?
    O12 C17 C18 . . 126.2(2) ?
    N12 C17 C18 . . 114.20(19) ?
    N11 C18 C14 . . 124.6(2) ?
    N11 C18 C17 . . 115.49(19) ?
    C14 C18 C17 . . 119.9(2) ?
    C16 C19 H19A . . 109.5 ?
    C16 C19 H19B . . 109.5 ?
    H19A C19 H19B . . 109.5 ?
    C16 C19 H19C . . 109.5 ?
    H19A C19 H19C . . 109.5 ?
    H19B C19 H19C . . 109.5 ?
    N22 O21 H21C . . 109.5 ?
    C21 N21 C28 . . 117.2(2) ?
    C27 N22 C26 . . 127.62(19) ?
    C27 N22 O21 . . 117.13(18) ?
    C26 N22 O21 . . 115.25(17) ?
    N21 C21 C22 . . 123.9(2) ?
    N21 C21 H21A . . 118.0 ?
    C22 C21 H21A . . 118.0 ?
    C23 C22 C21 . . 118.5(2) ?
    C23 C22 H22A . . 120.7 ?
    C21 C22 H22A . . 120.7 ?
    C22 C23 C24 . . 120.4(2) ?
    C22 C23 Cl21 . . 120.15(18) ?
    C24 C23 Cl21 . . 119.49(18) ?
    C28 C24 C23 . . 115.6(2) ?
    C28 C24 C25 . . 120.3(2) ?
    C23 C24 C25 . . 124.1(2) ?
    C26 C25 C24 . . 120.7(2) ?
    C26 C25 H25A . . 119.7 ?
    C24 C25 H25A . . 119.7 ?
    C25 C26 N22 . . 117.7(2) ?
    C25 C26 C29 . . 124.7(2) ?
    N22 C26 C29 . . 117.6(2) ?
    O22 C27 N22 . . 120.1(2) ?
    O22 C27 C28 . . 126.1(2) ?
    N22 C27 C28 . . 113.74(19) ?
    N21 C28 C24 . . 124.4(2) ?
    N21 C28 C27 . . 115.7(2) ?
    C24 C28 C27 . . 119.9(2) ?
    C26 C29 H29A . . 109.5 ?
    C26 C29 H29B . . 109.5 ?
    H29A C29 H29B . . 109.5 ?
    C26 C29 H29C . . 109.5 ?
    H29A C29 H29C . . 109.5 ?
    H29B C29 H29C . . 109.5 ?
loop_
    _geom_hbond_atom_site_label_D
    _geom_hbond_atom_site_label_H
    _geom_hbond_atom_site_label_A
    _geom_hbond_site_symmetry_A
    _geom_hbond_distance_DH
    _geom_hbond_distance_HA
    _geom_hbond_distance_DA
    _geom_hbond_angle_DHA
    O11 H11C O22 . 0.84 2.02 2.675(2) 134
    O21 H21C O12 . 0.84 2.09 2.677(2) 127
