# Supplementary material for: 4-Chloro-7-hydr­oxy-6-methyl-1,7-naphthyridin-8(7H)-one
Source: Acta Crystallogr Sect E Struct Rep Online. 2009 Nov 28;65(Pt 12):o3259. doi: 10.1107/S1600536809050429 (PMC2972179; doi:10.1107/S1600536809050429)
Supplement: Supplementary file 2 [file e-65-o3259-Isup2.hkl]

# 
# h,k,l, Fc-squared, Fo-squared, sigma(Fo-squared) and status flag 
# 
data_I
_shelx_title ' pflj28_0m in P2(1)/c' 
_shelx_refln_list_code          4 
_shelx_F_calc_maximum      400.93 
_exptl_crystal_F_000       864.00 
_reflns_d_resolution_high  0.8310 
 
loop_ 
 _symmetry_equiv_pos_as_xyz 
 'x, y, z' 
 '-x, y+1/2, -z+1/2' 
 '-x, -y, -z' 
 'x, -y-1/2, z-1/2' 
 
_cell_length_a     9.3983 
_cell_length_b    13.8786 
_cell_length_c    13.5643 
_cell_angle_alpha  90.000 
_cell_angle_beta  107.663 
_cell_angle_gamma  90.000 
 
_shelx_F_squared_multiplier     1.000 
 
loop_ 
 _refln_index_h 
 _refln_index_k 
 _refln_index_l 
 _refln_F_squared_calc 
 _refln_F_squared_meas 
 _refln_F_squared_sigma 
 _refln_observed_status 
   1   0   0       42.27       40.09      7.67 o 
   2   0   0     3066.04     3086.06     49.34 o 
   3   0   0       51.94       64.60      6.47 o 
   4   0   0    13506.94    14229.57    262.94 o 
   5   0   0        0.90       -3.87      4.13 o 
   6   0   0     4250.49     4200.65     44.62 o 
   7   0   0       33.94       32.83      7.68 o 
   8   0   0     2339.49     2352.68    101.01 o 
   9   0   0        4.34        7.67     11.66 o 
  10   0   0      961.33      951.12     36.00 o 
   1   1   0     4293.05     4228.15     35.88 o 
   2   1   0      117.70      132.22      6.26 o 
   3   1   0    16871.31    16972.34    127.28 o 
   4   1   0      388.31      431.34      8.94 o 
   5   1   0       14.79       10.14      3.22 o 
   6   1   0       94.84      108.02      6.04 o 
   7   1   0     1886.62     1915.22     28.47 o 
   8   1   0       34.51       36.76      8.15 o 
   9   1   0     1937.01     2023.57     27.05 o 
  10   1   0       19.21       17.89      7.31 o 
   0   2   0    30992.21    26478.45   1550.63 o 
   1   2   0     1375.78     1296.46     14.51 o 
   2   2   0     7161.24     6844.30     59.54 o 
   3   2   0      314.49      308.64      6.59 o 
   4   2   0       47.83       82.09      4.21 o 
   5   2   0      243.29      278.15      8.25 o 
   6   2   0     1164.61     1131.35     17.86 o 
   7   2   0        3.12       10.08     10.38 o 
   8   2   0      141.58      164.27     13.31 o 
   9   2   0      117.93      125.85      9.09 o 
  10   2   0      477.92      525.31     15.17 o 
   1   3   0     4983.98     5000.16     52.70 o 
   2   3   0      545.75      512.46      9.46 o 
   3   3   0     8843.18     9359.85     83.52 o 
   4   3   0     1002.59     1128.77     12.78 o 
   5   3   0        5.81        9.34      3.72 o 
   6   3   0        0.21        1.89      9.03 o 
   7   3   0      504.40      570.29     66.99 o 
   8   3   0        0.90       13.17     14.39 o 
   9   3   0      917.67      958.79     23.20 o 
  10   3   0      131.06      129.46      8.50 o 
   0   4   0      220.32      280.33     22.36 o 
   1   4   0      144.62      141.00      3.65 o 
   2   4   0      711.15      724.69     13.42 o 
   3   4   0      643.40      755.87     15.02 o 
   4   4   0     1550.06     1905.09     27.11 o 
   5   4   0      199.84      244.97     17.22 o 
   6   4   0     1496.78     1367.64     43.38 o 
   7   4   0        5.09      -24.73     26.85 o 
   8   4   0      411.16      374.80     22.57 o 
   9   4   0      100.65      113.65     11.43 o 
  10   4   0      380.98      423.16     13.16 o 
   1   5   0      480.21      441.88      7.72 o 
   2   5   0     4466.96     4847.54     41.88 o 
   3   5   0       13.57       62.60     14.05 o 
   4   5   0        0.74        1.45      5.96 o 
   5   5   0      497.63      548.66     22.23 o 
   6   5   0      324.83      357.86     24.83 o 
   7   5   0       49.66       89.14     24.38 o 
   8   5   0      101.30      113.50     16.03 o 
   9   5   0       87.28       93.77     13.59 o 
  10   5   0      302.09      295.00     14.14 o 
   0   6   0     1246.50     1156.40     15.59 o 
   1   6   0     1165.69     1376.88     16.39 o 
   2   6   0       82.68      106.99      6.64 o 
   3   6   0     1075.40     1240.61     22.98 o 
   4   6   0       63.05       64.86     10.79 o 
   5   6   0      611.39      674.93     25.72 o 
   6   6   0      162.64      176.45     23.42 o 
   7   6   0     3065.03     2628.20    112.43 o 
   8   6   0      127.60      119.71     12.90 o 
   9   6   0        0.20       12.39     10.77 o 
  10   6   0        0.03       11.80      7.53 o 
   1   7   0      333.33      329.62      6.66 o 
   2   7   0        3.98       17.75      4.73 o 
   3   7   0      653.33      695.05     17.97 o 
   4   7   0       21.24       32.16      7.26 o 
   5   7   0      350.78      417.31     29.04 o 
   6   7   0       50.64       29.84     15.80 o 
   7   7   0        3.14       24.90     20.66 o 
   8   7   0      448.80      288.60     25.41 o 
   9   7   0      393.87      372.01     23.80 o 
   0   8   0      897.32      815.42     15.03 o 
   1   8   0      392.76      503.61      9.99 o 
   2   8   0      230.18      238.18     12.15 o 
   3   8   0      231.86      264.71     14.25 o 
   4   8   0      381.92      392.72     18.02 o 
   5   8   0      554.96      583.10     27.55 o 
   6   8   0      653.27      700.16     24.52 o 
   7   8   0     1292.97     1132.51     39.27 o 
   8   8   0       87.37       94.35     11.96 o 
   9   8   0       82.68       71.25      8.40 o 
   1   9   0      662.37      729.98     15.98 o 
   2   9   0        0.91       16.29      6.59 o 
   3   9   0     5366.57     5500.29     63.04 o 
   4   9   0      388.88      439.08     21.72 o 
   5   9   0      267.29      296.30     25.81 o 
   6   9   0        0.68       12.47     10.54 o 
   7   9   0      154.88      122.41     46.55 o 
   8   9   0        0.02        6.63      7.33 o 
   9   9   0      668.43      637.28     27.89 o 
   0  10   0     1484.37     1480.54     26.47 o 
   1  10   0      424.32      425.10     13.59 o 
   2  10   0        7.36       20.07      7.14 o 
   3  10   0     6141.04     6360.27     90.01 o 
   4  10   0      340.05      390.62     21.93 o 
   5  10   0     1151.63     1093.50     27.28 o 
   6  10   0     1651.33     1673.69     35.57 o 
   7  10   0       66.51       67.00     10.40 o 
   8  10   0      572.75      589.47     41.46 o 
   1  11   0       77.89       76.54     14.21 o 
   2  11   0      378.20      415.38     26.99 o 
   3  11   0     3624.44     3889.61     70.15 o 
   4  11   0      993.14      990.40     31.46 o 
   5  11   0      212.90      226.04     18.12 o 
   6  11   0      249.30      253.18     24.26 o 
   7  11   0      289.37      281.95     21.08 o 
   8  11   0       27.71       26.85     16.53 o 
   0  12   0     5501.31     5594.45    158.32 o 
   1  12   0       51.71       57.00     12.14 o 
   2  12   0      613.23      688.41     22.34 o 
   3  12   0      422.75      453.72     18.54 o 
   4  12   0      291.76      325.37     22.35 o 
   5  12   0       16.26       15.60      9.36 o 
   6  12   0     1525.96     1544.55     43.96 o 
   7  12   0       25.83       28.96      9.36 o 
   1  13   0      288.61      195.68     16.04 o 
   2  13   0        1.05       12.14      7.95 o 
   3  13   0      334.02      439.14     26.26 o 
   4  13   0        0.99       -5.75      7.63 o 
   5  13   0      255.07      284.69     18.36 o 
   6  13   0        2.37       -0.29      7.86 o 
   0  14   0     3473.55     3346.34    120.11 o 
   1  14   0      111.34       90.19     10.89 o 
   2  14   0       47.01       54.50     10.00 o 
   3  14   0       16.61       28.42      7.98 o 
   4  14   0       49.81       52.79      8.01 o 
   5  14   0       20.98       19.95      7.12 o 
   1  15   0      266.38      282.29     33.72 o 
   2  15   0       63.85       71.72     16.10 o 
   3  15   0      756.63      729.67     21.32 o 
   4  15   0       60.44       66.48     13.06 o 
   0  16   0      580.23      577.52     26.12 o 
   1  16   0       48.14       29.51      9.74 o 
   2  16   0       99.20      116.71     14.46 o 
   3  16   0       12.37        9.30      8.12 o 
 -10   1   1        1.40       -0.38      5.82 o 
  -9   1   1       74.05       90.96      8.37 o 
  -8   1   1     1471.04     1457.05     24.38 o 
  -7   1   1     1105.11     1060.25     18.92 o 
  -6   1   1       25.84       27.61      4.36 o 
  -5   1   1       65.87       53.65      4.49 o 
  -4   1   1     1341.16     1271.85     16.67 o 
  -3   1   1      185.26      186.42      5.41 o 
  -2   1   1      369.47      317.53      6.59 o 
  -1   1   1      411.06      346.84      4.87 o 
   0   1   1      588.75      559.43      7.61 o 
   1   1   1       28.75       24.32      3.59 o 
   2   1   1     1478.12     1342.51     15.25 o 
   3   1   1      150.89      142.75      5.52 o 
   4   1   1      689.77      757.17     12.39 o 
   5   1   1      470.56      476.20      9.41 o 
   6   1   1      198.85      171.77     12.44 o 
   7   1   1      225.66      244.27     16.59 o 
   8   1   1       24.31       33.58     10.13 o 
   9   1   1       64.18       99.46     17.10 o 
  10   1   1       17.32       12.53      6.84 o 
 -10   2   1      184.23      179.78     15.95 o 
  -9   2   1      548.23      520.24     14.53 o 
  -8   2   1       18.79       27.89     29.81 o 
  -7   2   1       19.10        9.31      5.55 o 
  -6   2   1        4.62        8.76      3.72 o 
  -5   2   1        2.12        7.97      3.10 o 
  -4   2   1     1624.31     1645.83     17.25 o 
  -3   2   1      113.81      142.23      5.20 o 
  -2   2   1     2450.87     2101.20     19.76 o 
  -1   2   1      485.51      419.90      5.85 o 
   0   2   1     3348.71     3036.03     27.64 o 
   1   2   1     6407.26     5395.20     55.13 o 
   2   2   1       35.34       35.76      4.70 o 
   3   2   1     2774.91     2933.59     29.69 o 
   4   2   1     1799.53     1750.07     17.14 o 
   5   2   1      614.88      693.98     23.66 o 
   6   2   1      391.95      379.23     17.26 o 
   7   2   1        5.80       24.36     19.77 o 
   8   2   1      604.68      606.93     16.94 o 
   9   2   1        4.78        0.91      7.54 o 
  10   2   1      638.44      653.25     12.89 o 
 -10   3   1        0.61       -4.77      4.79 o 
  -9   3   1       68.09       98.49     24.36 o 
  -8   3   1      164.08      153.20     15.12 o 
  -7   3   1      638.81      669.45     52.75 o 
  -6   3   1      198.96      205.12     12.20 o 
  -5   3   1     2275.01     2114.15     24.79 o 
  -4   3   1      123.51      141.43      4.85 o 
  -3   3   1     6473.12     6250.12     47.20 o 
  -2   3   1      133.39      143.78      5.54 o 
  -1   3   1      385.77      341.17      6.26 o 
   0   3   1      103.48      124.95      3.97 o 
   1   3   1     9826.80     8949.23     92.34 o 
   2   3   1     2141.12     1859.21     29.67 o 
   3   3   1      129.97      119.23      8.62 o 
   4   3   1     3535.24     3827.35     50.71 o 
   5   3   1     1498.75     1524.73     42.27 o 
   6   3   1       16.49       12.98     11.51 o 
   7   3   1     1306.94     1240.03     81.89 o 
   8   3   1      369.11      344.47     38.45 o 
   9   3   1      172.50      152.53     22.02 o 
  10   3   1        1.58        3.27      5.73 o 
 -10   4   1      203.58      206.72      8.40 o 
  -9   4   1      115.08      128.95     14.25 o 
  -8   4   1     3958.58     3669.14     44.53 o 
  -7   4   1        2.67        2.37     19.56 o 
  -6   4   1     1097.86     1175.91     40.59 o 
  -5   4   1      386.11      410.05     10.69 o 
  -4   4   1    15099.44    15678.81     87.51 o 
  -3   4   1     1034.13     1060.93     16.53 o 
  -2   4   1     9778.62     8921.50     77.30 o 
  -1   4   1       82.44      100.94      4.33 o 
   0   4   1      202.93      179.03      4.22 o 
   1   4   1      947.87      943.42     12.62 o 
   2   4   1     3367.57     3163.68     33.36 o 
   3   4   1      956.37     1040.38     16.06 o 
   4   4   1     1843.88     1659.40     28.23 o 
   5   4   1       69.64       76.28     11.86 o 
   6   4   1      260.83      214.58     19.98 o 
   7   4   1        4.61        7.67     33.20 o 
   8   4   1      186.32      260.38     16.93 o 
   9   4   1      130.97      171.53     18.02 o 
  10   4   1     2029.29     2206.05     35.94 o 
 -10   5   1        2.97       -7.53      8.71 o 
  -9   5   1      400.21      402.83     17.84 o 
  -8   5   1        4.53       17.06      9.57 o 
  -7   5   1     1875.93     1654.08     61.82 o 
  -6   5   1      297.43      295.61     24.17 o 
  -5   5   1     5198.86     5020.01     88.12 o 
  -4   5   1        0.97        4.04      3.35 o 
  -3   5   1     1476.05     1425.71     15.34 o 
  -2   5   1      833.25      796.24     10.35 o 
  -1   5   1    13031.92    12165.84    113.63 o 
   0   5   1      117.77      109.20      4.84 o 
   1   5   1     5557.50     4978.28     50.94 o 
   2   5   1     1265.74     1255.91     19.62 o 
   3   5   1       68.05       56.64      6.14 o 
   4   5   1      137.94      152.04     10.64 o 
   5   5   1      240.26      206.37     20.28 o 
   6   5   1      105.66       85.30     24.94 o 
   7   5   1      903.65      988.01     42.35 o 
   8   5   1      113.40      114.53     12.10 o 
   9   5   1      111.93      124.92     23.31 o 
  10   5   1      302.97      273.86     18.15 o 
 -10   6   1      655.93      632.71     38.36 o 
  -9   6   1       44.36       13.26     11.03 o 
  -8   6   1     3955.77     3690.37     68.38 o 
  -7   6   1        6.27      -23.76     30.99 o 
  -6   6   1      528.44      591.83     52.82 o 
  -5   6   1      185.33      208.46     19.68 o 
  -4   6   1     1498.12     1590.86     38.41 o 
  -3   6   1      155.44      171.30      9.86 o 
  -2   6   1     4953.75     4324.37     30.61 o 
  -1   6   1      375.72      415.38      7.08 o 
   0   6   1      457.08      492.97      8.77 o 
   1   6   1      314.31      300.84      8.61 o 
   2   6   1     2678.49     2530.13     29.64 o 
   3   6   1       18.37       21.52      5.35 o 
   4   6   1     1962.38     1931.76     37.38 o 
   5   6   1      115.96      111.82     15.39 o 
   6   6   1      202.04      153.73     23.59 o 
   7   6   1      139.19      120.94     12.33 o 
   8   6   1        4.64       28.42     14.05 o 
   9   6   1       63.00       57.69     13.72 o 
  -9   7   1       84.16       98.77     28.02 o 
  -8   7   1       55.08       60.22     11.14 o 
  -7   7   1      364.08      347.79     41.53 o 
  -6   7   1        0.16       10.18     26.12 o 
  -5   7   1     4041.52     4255.78     71.97 o 
  -4   7   1       25.03       19.90      7.21 o 
  -3   7   1       58.70       54.40      7.57 o 
  -2   7   1       60.15       66.64      4.82 o 
  -1   7   1     1710.60     1588.10     18.18 o 
   0   7   1       87.94       97.80      3.60 o 
   1   7   1     6306.16     6127.36     54.05 o 
   2   7   1        7.18       10.64      4.35 o 
   3   7   1      804.40      817.65     20.23 o 
   4   7   1        8.98       12.26      7.40 o 
   5   7   1      102.41      130.62     18.67 o 
   6   7   1      122.37       95.10     19.32 o 
   7   7   1      857.60      806.62     40.20 o 
   8   7   1        8.08        7.83     11.70 o 
   9   7   1      277.86      287.24     14.47 o 
  -9   8   1        0.18        6.65      6.37 o 
  -8   8   1     2043.51     1920.31     39.01 o 
  -7   8   1       15.18       12.27     14.00 o 
  -6   8   1      891.52      910.84     55.04 o 
  -5   8   1       95.44      104.07     15.39 o 
  -4   8   1     1510.94     1501.61     34.25 o 
  -3   8   1       27.53       36.68      7.20 o 
  -2   8   1     2580.21     2444.08     26.24 o 
  -1   8   1        7.29       10.53      2.70 o 
   0   8   1        9.22        2.95      2.47 o 
   1   8   1       10.86        9.24      4.08 o 
   2   8   1     2731.31     2650.56     33.97 o 
   3   8   1       27.06       31.89      7.50 o 
   4   8   1     4570.88     4407.38     53.27 o 
   5   8   1        1.83       17.71     12.35 o 
   6   8   1      372.05      310.71     25.38 o 
   7   8   1      131.20      112.89     14.28 o 
   8   8   1     1166.65     1067.68     26.75 o 
   9   8   1       27.32       16.80      6.88 o 
  -9   9   1       70.31       68.66     11.27 o 
  -8   9   1       77.66       65.02     11.36 o 
  -7   9   1      356.84      326.25     29.22 o 
  -6   9   1       22.20       27.12     10.95 o 
  -5   9   1      193.38      242.75     21.92 o 
  -4   9   1       41.04       42.78     10.26 o 
  -3   9   1     1858.72     1746.06     41.32 o 
  -2   9   1       19.13       23.53      9.24 o 
  -1   9   1      168.61      138.55      6.33 o 
   0   9   1        1.26        4.17      3.00 o 
   1   9   1     1029.58     1018.08     18.67 o 
   2   9   1       24.39       31.40      6.42 o 
   3   9   1      692.99      689.08     29.97 o 
   4   9   1      981.62     1099.98     40.81 o 
   5   9   1        1.26       23.64     15.18 o 
   6   9   1       46.56       29.44     14.02 o 
   7   9   1       46.65       43.02     13.18 o 
   8   9   1        2.97        9.35      7.21 o 
  -8  10   1       58.04       49.16     11.73 o 
  -7  10   1        9.68        8.74      8.16 o 
  -6  10   1       65.07       57.69     10.51 o 
  -5  10   1      621.24      570.58     20.41 o 
  -4  10   1     1839.92     1960.39     62.08 o 
  -3  10   1      110.71      102.37     17.08 o 
  -2  10   1      113.74      141.01      9.37 o 
  -1  10   1      323.43      315.19     15.32 o 
   0  10   1       24.66       25.07      6.95 o 
   1  10   1        2.98       -1.62      5.40 o 
   2  10   1      229.60      237.62     13.86 o 
   3  10   1     7146.42     7048.68     89.92 o 
   4  10   1      206.14      211.94     18.69 o 
   5  10   1        0.42       10.59     10.45 o 
   6  10   1       38.46       28.41     10.49 o 
   7  10   1       40.06       55.07     10.96 o 
   8  10   1        2.26        7.20      9.36 o 
  -8  11   1      116.09      109.32     12.96 o 
  -7  11   1        3.98       -2.12      9.79 o 
  -6  11   1      194.71      166.00     21.09 o 
  -5  11   1       65.45       61.80     11.72 o 
  -4  11   1       21.06       21.53      9.11 o 
  -3  11   1       99.41       98.94     13.64 o 
  -2  11   1      472.01      414.12     15.98 o 
  -1  11   1      173.90      139.68     14.43 o 
   0  11   1        1.68        3.09      6.28 o 
   1  11   1        0.21       -4.62      7.43 o 
   2  11   1      164.46      173.47     21.17 o 
   3  11   1      134.40      143.90     20.84 o 
   4  11   1     4773.04     4614.53     63.80 o 
   5  11   1       11.43       22.45     14.06 o 
   6  11   1      152.32      118.69     20.21 o 
   7  11   1        0.61        5.61      9.52 o 
  -7  12   1       16.29       22.59     14.09 o 
  -6  12   1        9.61        2.89     10.23 o 
  -5  12   1        0.87       10.86      9.50 o 
  -4  12   1        0.21        8.08     10.78 o 
  -3  12   1      168.58      164.95     13.49 o 
  -2  12   1        1.83       11.61      9.16 o 
  -1  12   1      143.08      138.70     33.05 o 
   0  12   1        0.70      -17.12     17.12 o 
   1  12   1       98.56       82.37      9.85 o 
   2  12   1        3.18       -4.85      6.49 o 
   3  12   1      907.09      948.63     25.76 o 
   4  12   1      108.03      121.56     14.29 o 
   5  12   1      347.63      354.01     26.20 o 
   6  12   1       31.92       29.44     18.15 o 
   7  12   1       11.14       12.74      8.71 o 
  -6  13   1      107.12      122.62     16.23 o 
  -5  13   1      208.05      212.17     14.18 o 
  -4  13   1        8.22        6.95      9.36 o 
  -3  13   1       98.90      101.91     12.09 o 
  -2  13   1       14.28       21.12      9.15 o 
  -1  13   1      151.31      142.78     16.68 o 
   0  13   1      140.43      129.19     22.31 o 
   1  13   1      652.26      593.67     22.41 o 
   2  13   1      769.19      714.68     22.37 o 
   3  13   1       46.05       38.31      9.72 o 
   4  13   1      111.36      111.49     15.98 o 
   5  13   1       38.01       45.97     15.57 o 
   6  13   1       50.55       44.49     10.28 o 
  -5  14   1        2.92        8.19      5.66 o 
  -4  14   1      239.80      238.30     12.34 o 
  -3  14   1      105.88      105.23     13.44 o 
  -2  14   1      452.53      471.47     17.73 o 
  -1  14   1       82.29       73.93     12.88 o 
   0  14   1      178.24      174.28     13.70 o 
   1  14   1       52.51       51.37     10.21 o 
   2  14   1      150.18      113.07     13.08 o 
   3  14   1       15.34       16.62      9.83 o 
   4  14   1      494.52      491.02     34.37 o 
   5  14   1      207.50      195.90     15.49 o 
  -4  15   1       55.08       60.67      9.00 o 
  -3  15   1      130.96      133.89     10.40 o 
  -2  15   1       16.73       -7.97      7.97 o 
  -1  15   1      325.53      295.73     19.37 o 
   0  15   1      344.33      312.95     20.29 o 
   1  15   1      635.68      633.31     26.50 o 
   2  15   1       77.54       67.61      9.21 o 
   3  15   1      177.85      169.77     12.73 o 
   4  15   1        3.02       -4.87      6.05 o 
  -3  16   1      103.55      105.80     13.87 o 
  -2  16   1     1157.82     1167.73     37.18 o 
  -1  16   1        7.54        6.34      8.26 o 
   0  16   1      152.68      132.35     15.05 o 
   1  16   1        0.29        7.97      7.97 o 
   2  16   1      180.63      186.65     16.67 o 
 -11   0   2        6.61        7.67      7.38 o 
 -10   0   2     1914.37     1911.93     38.52 o 
  -9   0   2      174.65      163.38     23.66 o 
  -8   0   2     9652.02     9373.53    243.09 o 
  -7   0   2      423.20      414.33     24.00 o 
  -6   0   2     1252.62     1400.34     28.59 o 
  -5   0   2       53.63       54.79      7.12 o 
  -4   0   2     1470.34     1405.78     20.98 o 
  -3   0   2        4.88        1.65      4.54 o 
  -2   0   2     2385.10     2327.08     24.26 o 
  -1   0   2       27.87       19.74      3.34 o 
   0   0   2     2800.20     2504.00     64.42 o 
   1   0   2       23.52       11.03      4.65 o 
   2   0   2     3580.60     3384.30     50.47 o 
   3   0   2       33.24       27.76      6.08 o 
   4   0   2     3459.93     3304.64     74.38 o 
   5   0   2       55.72       46.17      6.47 o 
   6   0   2     6446.57     6145.15    160.17 o 
   7   0   2     1078.80     1036.33     69.28 o 
   8   0   2      151.85      156.30     19.00 o 
   9   0   2      124.51      146.59     13.31 o 
  10   0   2      945.54      937.40     31.43 o 
 -11   1   2        9.32        7.56      9.37 o 
 -10   1   2       19.97       21.49      5.14 o 
  -9   1   2     1148.14     1140.48     20.86 o 
  -8   1   2      332.62      362.73     15.24 o 
  -7   1   2    17255.91    18028.74    144.61 o 
  -6   1   2        2.02       -2.38      3.90 o 
  -5   1   2      136.39      147.44      6.41 o 
  -4   1   2       51.34       48.96      3.97 o 
  -3   1   2     1178.77     1278.55     14.62 o 
  -2   1   2       90.59      101.20      4.21 o 
  -1   1   2     1622.11     1701.20     17.18 o 
   0   1   2       76.92       72.27      2.49 o 
   1   1   2      260.40      231.43      5.58 o 
   2   1   2        4.54        5.13      1.99 o 
   3   1   2       16.55        8.91      2.60 o 
   4   1   2        6.75        7.42      2.99 o 
   5   1   2     4882.44     4853.55     62.27 o 
   6   1   2       34.74       41.96      4.90 o 
   7   1   2    17713.34    17769.23    224.12 o 
   8   1   2       57.90       64.97     11.01 o 
   9   1   2      123.58      154.35     12.87 o 
  10   1   2        2.75       13.38      4.67 o 
 -11   2   2       25.30       22.82      5.06 o 
 -10   2   2     1268.56     1319.20     23.34 o 
  -9   2   2       12.56       25.54      7.19 o 
  -8   2   2      485.98      513.42     16.29 o 
  -7   2   2       14.98       15.79      5.90 o 
  -6   2   2     4056.98     4498.53     40.33 o 
  -5   2   2      288.00      331.50      8.23 o 
  -4   2   2     4196.08     4382.17     36.64 o 
  -3   2   2      330.75      368.92      6.81 o 
  -2   2   2       39.14       70.42      3.65 o 
  -1   2   2      993.30      971.51     13.02 o 
   0   2   2      221.21      187.62      6.31 o 
   1   2   2      257.19      226.12      5.85 o 
   2   2   2       20.35       21.04      3.68 o 
   3   2   2      514.86      561.60     22.72 o 
   4   2   2      487.95      459.19      9.00 o 
   5   2   2       48.01       69.92      6.18 o 
   6   2   2      371.13      335.24     17.70 o 
   7   2   2       43.95       64.55     19.26 o 
   8   2   2      862.14      886.60     24.87 o 
   9   2   2        0.99       -2.84      8.28 o 
  10   2   2      971.41     1012.36     32.31 o 
 -10   3   2      101.59       93.26      7.98 o 
  -9   3   2      331.25      372.04     16.30 o 
  -8   3   2       41.77       21.54     31.72 o 
  -7   3   2      531.90      530.47     14.17 o 
  -6   3   2      336.90      375.33     10.07 o 
  -5   3   2     1409.22     1456.16     17.50 o 
  -4   3   2     2965.02     3484.12     24.08 o 
  -3   3   2      957.48     1043.81     15.10 o 
  -2   3   2     1214.99     1170.63     15.50 o 
  -1   3   2     4796.63     4854.86     41.08 o 
   0   3   2       21.41       40.09      4.39 o 
   1   3   2      899.64      946.31     11.80 o 
   2   3   2      748.75      674.87     11.75 o 
   3   3   2     8183.20     7991.17     72.03 o 
   4   3   2     2870.55     2968.92     38.90 o 
   5   3   2     3664.13     3669.58     59.30 o 
   6   3   2      163.23      147.11     21.54 o 
   7   3   2       36.92       30.56     24.79 o 
   8   3   2       14.19       24.82      9.07 o 
   9   3   2       89.98       98.75      8.13 o 
  10   3   2       49.69       47.07      9.74 o 
 -10   4   2      125.76      140.87     11.47 o 
  -9   4   2        0.11        1.61      8.12 o 
  -8   4   2      418.61      441.48     29.10 o 
  -7   4   2      139.34      123.81     20.21 o 
  -6   4   2       12.61       23.82      5.14 o 
  -5   4   2     1218.07     1435.36     19.25 o 
  -4   4   2     7001.22     7802.98     51.30 o 
  -3   4   2       13.61       18.73      3.26 o 
  -2   4   2     2547.66     2533.54     43.91 o 
  -1   4   2      646.91      732.71     12.33 o 
   0   4   2     1687.13     1737.09     21.70 o 
   1   4   2     2777.55     2944.11     27.61 o 
   2   4   2     2474.60     2392.38     26.91 o 
   3   4   2      731.68      868.66     14.88 o 
   4   4   2      313.63      360.06     14.09 o 
   5   4   2       54.25       35.87     13.92 o 
   7   4   2       90.06       96.06     24.05 o 
   8   4   2      320.04      365.60     17.55 o 
   9   4   2      178.01      162.07     11.27 o 
 -10   5   2       88.74       89.34      8.84 o 
  -9   5   2       47.18       36.09     12.02 o 
  -8   5   2       23.76       10.14     12.85 o 
  -7   5   2      137.41      138.40     37.48 o 
  -6   5   2      408.10      468.57     59.17 o 
  -5   5   2      101.96      104.42      9.02 o 
  -4   5   2      508.93      673.62     11.97 o 
  -3   5   2        0.85       19.59      2.61 o 
  -2   5   2      405.83      405.83      8.33 o 
  -1   5   2     2922.94     3280.58     33.92 o 
   0   5   2     1373.23     1587.30     23.56 o 
   1   5   2      136.63      166.52      7.74 o 
   2   5   2     2493.67     2689.28     33.10 o 
   3   5   2     1507.92     1516.88     26.97 o 
   4   5   2     1138.39     1249.95     31.16 o 
   5   5   2        0.86        3.00      8.98 o 
   6   5   2      211.99      139.88     35.71 o 
   7   5   2       34.72       21.77     10.33 o 
   8   5   2      117.41      132.08     17.78 o 
   9   5   2       14.53       10.80      6.28 o 
 -10   6   2       77.74       74.10      8.67 o 
  -9   6   2      143.73      119.79     11.75 o 
  -8   6   2        1.23       16.51     13.26 o 
  -6   6   2      119.03      146.53     28.18 o 
  -5   6   2       30.70       51.94     14.39 o 
  -4   6   2        1.43       36.76      7.63 o 
  -3   6   2     4156.61     4615.03     35.07 o 
  -2   6   2        0.05        4.07      2.12 o 
  -1   6   2     5700.99     6759.45     49.98 o 
   0   6   2      119.58      197.72      4.90 o 
   1   6   2       65.00       58.11      4.76 o 
   2   6   2       20.16       32.94     21.54 o 
   3   6   2      416.63      399.94     17.81 o 
   4   6   2       94.18       92.67     10.93 o 
   5   6   2      751.07      791.42     27.18 o 
   6   6   2       13.79        7.83     14.20 o 
   7   6   2        0.98        0.74     10.47 o 
   8   6   2      107.60      110.42     13.91 o 
   9   6   2       50.06       61.65      9.62 o 
 -10   7   2       65.92       71.67      7.80 o 
  -9   7   2      124.50      129.22     13.47 o 
  -8   7   2      703.64      577.26     21.99 o 
  -7   7   2      324.82      362.39     28.87 o 
  -6   7   2      241.38      268.94     33.20 o 
  -5   7   2       31.71       51.13      9.61 o 
  -4   7   2     1095.57     1317.98     45.07 o 
  -3   7   2      162.25      216.62      7.73 o 
  -2   7   2      115.31       99.68      4.74 o 
  -1   7   2      513.52      609.79      8.88 o 
   0   7   2    25134.14    29318.03    156.25 o 
   1   7   2       74.85       72.93      7.50 o 
   2   7   2       32.62       56.03      6.19 o 
   3   7   2      236.21      250.09     16.64 o 
   4   7   2      909.23     1006.30     24.66 o 
   5   7   2      409.20      434.28     31.99 o 
   6   7   2        1.80       28.18     21.84 o 
   7   7   2       74.61       62.22     18.72 o 
   8   7   2      700.31      576.12     28.13 o 
   9   7   2       38.55       57.51      8.12 o 
  -9   8   2       61.51       45.10      8.13 o 
  -8   8   2      227.76      214.75     17.94 o 
  -7   8   2        8.85        9.87     12.83 o 
  -6   8   2       73.19      122.40     48.40 o 
  -5   8   2      297.50      315.99     21.68 o 
  -4   8   2     2236.65     2373.23     40.98 o 
  -3   8   2      164.59      143.98     10.87 o 
  -2   8   2      740.03      761.39     12.56 o 
  -1   8   2     1847.83     2285.49     19.67 o 
   0   8   2      371.51      386.73     10.47 o 
   1   8   2       38.34       53.22      6.20 o 
   2   8   2     1641.28     1617.46     25.10 o 
   3   8   2       14.37       12.52      6.87 o 
   4   8   2      932.07      994.46     33.02 o 
   5   8   2        0.32       -6.80     18.78 o 
   6   8   2      277.44      204.21     45.30 o 
   7   8   2       72.24       69.39     12.10 o 
   8   8   2      757.63      726.17     21.29 o 
  -9   9   2      367.38      381.43     31.06 o 
  -8   9   2       89.47       94.74     14.62 o 
  -7   9   2      759.40      764.77     24.76 o 
  -6   9   2      118.91      129.03     15.81 o 
  -5   9   2      219.85      270.93     22.44 o 
  -4   9   2     6505.26     6936.42    102.33 o 
  -3   9   2      299.71      330.01     14.66 o 
  -2   9   2        9.02       21.99      4.70 o 
  -1   9   2     1666.71     1631.00     17.88 o 
   0   9   2      343.30      348.93     11.32 o 
   1   9   2      228.28      241.40     10.48 o 
   2   9   2      586.20      626.73     21.23 o 
   3   9   2     1455.64     1461.58     32.90 o 
   4   9   2     6647.12     6985.43     84.28 o 
   5   9   2      209.35      226.63     30.71 o 
   6   9   2        1.09       -3.60     12.92 o 
   7   9   2       31.35       34.01      9.93 o 
   8   9   2      107.86      112.84     17.24 o 
  -8  10   2      239.68      226.72     28.85 o 
  -7  10   2      163.51      158.88     19.76 o 
  -6  10   2      345.40      363.06     21.81 o 
  -5  10   2     2775.51     2941.69     62.45 o 
  -4  10   2     4451.21     4708.52     95.14 o 
  -3  10   2       47.28       47.80     10.32 o 
  -2  10   2      130.34      125.49     14.59 o 
  -1  10   2      106.83      115.32      9.43 o 
   0  10   2     1075.10     1054.49     22.14 o 
   1  10   2      158.43      144.89      9.35 o 
   2  10   2     1329.93     1346.89     29.99 o 
   3  10   2     2914.59     3231.71     56.72 o 
   4  10   2     1099.02     1126.64     47.98 o 
   5  10   2        1.47        3.19      9.72 o 
   6  10   2      320.77      381.17     22.53 o 
   7  10   2        1.06        3.23      7.86 o 
   8  10   2      590.82      625.68     22.50 o 
  -8  11   2        0.92       11.68      8.71 o 
  -7  11   2     1371.68     1431.58     42.00 o 
  -6  11   2      198.39      219.24     17.47 o 
  -5  11   2      972.25     1060.08     59.32 o 
  -4  11   2     2179.81     2390.11     36.97 o 
  -3  11   2      462.85      543.73     19.18 o 
  -2  11   2       12.04       23.09      7.79 o 
  -1  11   2     3591.59     3651.76     56.91 o 
   0  11   2       83.99      108.28     13.87 o 
   1  11   2      779.71      803.84     20.90 o 
   2  11   2      730.80      766.28     27.50 o 
   3  11   2     1095.83     1105.73     37.22 o 
   4  11   2     2541.79     2502.09     34.38 o 
   5  11   2     1961.40     2039.36     37.33 o 
   6  11   2       62.70       72.12     22.65 o 
   7  11   2      364.17      388.23     20.95 o 
  -7  12   2      132.77      134.18     31.13 o 
  -6  12   2      231.02      257.21     35.92 o 
  -5  12   2        6.35        3.04      9.24 o 
  -4  12   2      740.65      834.26     27.14 o 
  -3  12   2      738.88      698.37     19.17 o 
  -2  12   2      860.30      976.54    102.18 o 
  -1  12   2       43.38       54.59     24.64 o 
   0  12   2      664.20      737.45     21.14 o 
   1  12   2      214.06      227.53     16.90 o 
   2  12   2     2371.58     2542.67     39.16 o 
   3  12   2       39.32       38.11     10.65 o 
   4  12   2        1.91        4.87      9.52 o 
   5  12   2      441.00      448.59     23.63 o 
   6  12   2      896.43      963.92     50.17 o 
  -7  13   2     1947.36     2122.25     51.35 o 
  -6  13   2      149.70      174.12     14.16 o 
  -5  13   2      293.19      334.89     15.48 o 
  -4  13   2        1.77        1.90      9.11 o 
  -3  13   2      370.75      379.75     22.48 o 
  -2  13   2       27.91       29.43      9.45 o 
  -1  13   2      779.17      820.01     31.58 o 
   0  13   2        6.82        0.58      8.01 o 
   1  13   2       50.64       91.43     10.84 o 
   2  13   2       56.13       54.49      9.97 o 
   3  13   2      208.61      282.44     17.72 o 
   4  13   2       22.23       15.12      8.67 o 
   5  13   2      476.43      429.72     22.83 o 
   6  13   2       14.06        6.99      7.59 o 
  -6  14   2       22.59        4.72      8.71 o 
  -5  14   2      135.44      146.35      9.82 o 
  -4  14   2      336.37      325.11     17.27 o 
  -3  14   2        0.74       -6.67      7.61 o 
  -2  14   2        3.32       -1.30     11.48 o 
  -1  14   2        7.20        0.38     11.03 o 
   0  14   2       56.80       52.64     14.16 o 
   1  14   2        8.65        8.14      8.57 o 
   2  14   2      149.35      180.49     12.45 o 
   3  14   2        0.19       10.44      6.54 o 
   4  14   2      154.96      166.76     22.13 o 
   5  14   2        8.49        2.66      8.41 o 
  -4  15   2        0.94        3.69      9.15 o 
  -3  15   2       12.50       15.94      9.59 o 
  -2  15   2        3.97        6.09      8.30 o 
  -1  15   2        1.65        2.12      8.13 o 
   0  15   2      134.82      119.21     15.18 o 
   1  15   2       40.78       52.69      7.75 o 
   2  15   2        5.02        8.58      6.20 o 
   3  15   2       11.14        5.11      7.13 o 
   4  15   2       54.35       52.23     10.62 o 
  -3  16   2      140.26      172.93     15.79 o 
  -2  16   2        1.77       14.17      8.26 o 
  -1  16   2        3.74       -4.57      7.82 o 
   0  16   2       65.48       71.38     10.44 o 
   1  16   2        3.41       13.79      6.84 o 
   2  16   2       11.06       29.07      9.44 o 
 -11   1   3       37.20       27.01      4.99 o 
 -10   1   3       47.34       56.35      6.54 o 
  -9   1   3      471.48      453.14     15.42 o 
  -8   1   3       13.47       32.17     11.65 o 
  -7   1   3      107.19      110.67      8.98 o 
  -6   1   3        0.28        0.28      4.63 o 
  -5   1   3      140.27      129.43      7.30 o 
  -4   1   3      247.33      275.00      6.60 o 
  -3   1   3      515.51      458.91      7.46 o 
  -2   1   3     6921.18     6523.58     52.65 o 
  -1   1   3     2132.56     2007.24     21.72 o 
   0   1   3        2.50        1.77      1.65 o 
   1   1   3      496.37      387.92      8.43 o 
   2   1   3      214.70      200.18      5.34 o 
   3   1   3      203.17      178.36      4.48 o 
   4   1   3      460.37      452.34      8.98 o 
   5   1   3        3.36        3.87      3.52 o 
   6   1   3        6.53        1.34      7.69 o 
   7   1   3      510.01      512.15     21.40 o 
   8   1   3     1040.81      978.58     30.13 o 
   9   1   3      126.00      132.67     17.34 o 
 -11   2   3        0.10       -4.37      4.37 o 
 -10   2   3      135.87      155.79      8.65 o 
  -9   2   3        8.30       14.23      6.97 o 
  -8   2   3      100.70      119.63     12.14 o 
  -7   2   3       89.08       74.66      8.85 o 
  -6   2   3     2527.57     2620.74     28.75 o 
  -5   2   3     2869.89     3193.79     29.56 o 
  -4   2   3      449.37      458.22      8.09 o 
  -3   2   3     1140.82     1162.11     15.00 o 
  -2   2   3     3941.83     3624.69     32.99 o 
  -1   2   3     6367.50     5513.94     57.86 o 
   0   2   3     3332.57     2898.45     29.09 o 
   1   2   3      214.08      269.28      6.73 o 
   2   2   3       69.70       72.18      4.75 o 
   3   2   3        6.42       -2.81      3.36 o 
   4   2   3      139.41      126.76     13.67 o 
   5   2   3        5.30       -3.58     11.31 o 
   6   2   3      707.51      661.48     33.49 o 
   7   2   3      326.85      347.78     23.46 o 
   8   2   3        0.99       -9.47      9.47 o 
   9   2   3       43.64       27.01     11.03 o 
 -11   3   3      835.80      854.89     19.81 o 
 -10   3   3      102.36       81.72      9.07 o 
  -9   3   3     1270.81     1274.95     22.68 o 
  -8   3   3      237.06      204.77     41.46 o 
  -7   3   3      362.52      413.14     14.77 o 
  -6   3   3       29.02       42.97      5.65 o 
  -5   3   3      111.91       91.82      5.55 o 
  -4   3   3     4475.67     4811.78     37.27 o 
  -3   3   3     2387.19     2311.99     20.46 o 
  -2   3   3      841.90      753.93     13.55 o 
  -1   3   3     2851.87     2543.35     25.26 o 
   0   3   3       15.70        2.77      1.90 o 
   1   3   3     3331.73     2974.71     25.20 o 
   2   3   3       11.41       17.01      3.26 o 
   3   3   3    14374.54    13685.51    145.59 o 
   4   3   3      515.79      507.80     18.25 o 
   5   3   3      855.67      759.52     48.99 o 
   6   3   3       75.21       60.05     17.71 o 
   7   3   3      498.57      491.83     31.00 o 
   8   3   3       45.11       51.70     12.09 o 
   9   3   3      582.73      628.81     20.59 o 
 -10   4   3      374.57      410.46     24.65 o 
  -9   4   3      117.12      140.45     10.85 o 
  -8   4   3      344.89      316.92     29.14 o 
  -7   4   3       37.85       36.98      9.39 o 
  -6   4   3     1457.51     1453.61     26.70 o 
  -5   4   3      120.88      151.63      6.83 o 
  -4   4   3     1436.69     1436.03     16.29 o 
  -3   4   3       19.42       14.59      3.10 o 
  -2   4   3      360.56      349.40     10.85 o 
  -1   4   3      503.91      516.98     11.19 o 
   0   4   3     8923.11     7875.79     71.94 o 
   1   4   3     1012.59     1060.61     13.34 o 
   2   4   3     1118.81      992.32     23.28 o 
   3   4   3      798.17      734.21     18.41 o 
   4   4   3        5.54       -1.11      6.32 o 
   5   4   3       56.65       58.88     12.15 o 
   7   4   3       65.02       58.55     13.55 o 
   8   4   3      742.78      764.37     24.33 o 
   9   4   3       38.32       32.64      8.19 o 
 -10   5   3       21.93       13.52      5.67 o 
  -9   5   3      337.67      465.84     45.81 o 
  -8   5   3      381.15      340.98     18.61 o 
  -7   5   3      154.48      171.01     41.31 o 
  -6   5   3       44.17       56.29      6.76 o 
  -5   5   3      532.02      539.37     11.17 o 
  -4   5   3      455.77      484.52     10.26 o 
  -3   5   3     3451.99     3312.39     30.10 o 
  -2   5   3        1.85        6.60      2.97 o 
  -1   5   3     5560.03     5233.65     40.36 o 
   0   5   3      993.99      990.25     15.00 o 
   1   5   3      145.37       98.70      6.30 o 
   2   5   3       34.43       41.02      6.00 o 
   3   5   3    11531.26    10687.30    113.86 o 
   4   5   3      371.01      373.15     19.09 o 
   5   5   3      636.87      537.45     22.89 o 
   6   5   3      100.57      101.52     22.28 o 
   7   5   3     1252.81     1233.60     37.67 o 
   8   5   3      109.86      154.87     19.99 o 
   9   5   3     1584.92     1596.70     24.80 o 
 -10   6   3       82.49       81.97      7.46 o 
  -9   6   3        1.40        6.74      8.41 o 
  -8   6   3      989.55      936.44     20.99 o 
  -7   6   3        8.79       40.28     33.20 o 
  -6   6   3      944.94      873.97     38.72 o 
  -5   6   3       20.23       28.73      5.71 o 
  -4   6   3      491.26      530.78     10.26 o 
  -3   6   3      272.82      278.17      7.75 o 
  -2   6   3      929.47      896.99     13.54 o 
  -1   6   3      117.79      114.58      4.29 o 
   0   6   3     5458.27     5071.55     67.36 o 
   1   6   3       69.20       66.88      5.76 o 
   2   6   3     2522.49     2305.38     34.62 o 
   3   6   3      138.98      114.86     12.63 o 
   4   6   3     2402.51     2237.85     40.13 o 
   5   6   3        3.37       14.18     12.52 o 
   6   6   3     3179.44     2932.75    108.16 o 
   7   6   3       35.23       25.61     11.84 o 
   8   6   3      573.44      600.45     22.93 o 
   9   6   3        6.35       -5.02      5.85 o 
 -10   7   3       42.41       43.05      6.68 o 
  -9   7   3     1041.47     1085.22     26.37 o 
  -8   7   3        8.13       19.32     11.55 o 
  -7   7   3      152.43      166.05     14.89 o 
  -6   7   3        3.23        6.47     14.07 o 
  -5   7   3     1692.41     1576.82     28.26 o 
  -4   7   3        0.05        6.68      4.14 o 
  -3   7   3     5493.62     5439.16     41.70 o 
  -2   7   3       94.82       86.87      4.66 o 
  -1   7   3     4400.18     4364.22     33.52 o 
   0   7   3        7.82        5.88      3.71 o 
   1   7   3     1005.60      932.35     17.24 o 
   2   7   3       17.89       26.56      5.96 o 
   3   7   3     2173.87     2019.64     33.74 o 
   4   7   3       73.67       56.94     10.77 o 
   5   7   3      666.71      660.10     39.57 o 
   6   7   3       22.45       20.01     13.33 o 
   7   7   3     1495.97     1371.92     45.49 o 
   8   7   3       12.86       17.12     11.66 o 
  -9   8   3        1.46       -5.03      6.05 o 
  -8   8   3       62.14       61.42     12.23 o 
  -7   8   3      229.38      155.92     16.35 o 
  -6   8   3      866.29      852.41     41.47 o 
  -5   8   3       61.96       77.69     18.81 o 
  -4   8   3     1114.34     1151.10     27.56 o 
  -3   8   3       44.26       41.35      4.89 o 
  -2   8   3      249.58      240.72      6.64 o 
  -1   8   3       98.75      120.71      5.63 o 
   0   8   3     1591.40     1404.62     24.50 o 
   1   8   3        7.05       12.63      5.29 o 
   2   8   3      225.96      224.78     16.61 o 
   3   8   3      165.32      182.78     11.76 o 
   4   8   3       47.53       42.79     10.97 o 
   5   8   3       62.30       61.51     16.07 o 
   6   8   3     1426.86     1356.00     54.74 o 
   7   8   3       39.96       46.15     10.99 o 
   8   8   3      553.52      525.98     18.93 o 
  -9   9   3      693.74      613.15     25.02 o 
  -8   9   3        1.04        8.72      7.33 o 
  -7   9   3        0.79       -0.40      8.96 o 
  -6   9   3       18.12        6.16      8.57 o 
  -5   9   3     1417.66     1451.62     64.55 o 
  -4   9   3     1947.86     2118.05     57.35 o 
  -3   9   3     2583.74     2652.68     31.32 o 
  -2   9   3        0.20       -3.96      3.96 o 
  -1   9   3      436.63      429.01     10.38 o 
   0   9   3       58.04       61.68      7.86 o 
   1   9   3       94.75       94.91      8.37 o 
   2   9   3      134.65      150.59     10.79 o 
   3   9   3     3405.23     3415.08     53.31 o 
   4   9   3       47.82       47.24     12.63 o 
   5   9   3      285.03      302.28     23.45 o 
   6   9   3        7.69       -2.56      9.44 o 
   7   9   3      137.75      112.26     12.24 o 
   8   9   3       25.19       23.36     11.80 o 
  -9  10   3       35.25       46.33     17.56 o 
  -8  10   3       23.19       27.37      9.56 o 
  -7  10   3       43.29       40.99     14.14 o 
  -6  10   3       89.12      100.82     25.71 o 
  -5  10   3     1063.85     1063.73     28.28 o 
  -4  10   3        7.98       27.39     10.35 o 
  -3  10   3     1163.15     1166.24     26.09 o 
  -2  10   3       62.06       66.13      6.06 o 
  -1  10   3        1.26       -0.04      5.22 o 
   0  10   3      174.09      145.99     10.51 o 
   1  10   3        2.71        7.19      6.38 o 
   2  10   3      463.28      459.16     20.95 o 
   3  10   3       24.16       20.86     12.45 o 
   4  10   3      373.41      359.17     19.36 o 
   5  10   3       64.46       61.62     31.22 o 
   6  10   3      160.58      146.06     21.88 o 
   7  10   3        9.29       16.98      6.77 o 
  -8  11   3      121.60       97.29     12.52 o 
  -7  11   3        0.21       -4.91      9.71 o 
  -6  11   3        3.05        9.66      8.96 o 
  -5  11   3       57.75       84.92     31.95 o 
  -4  11   3     8697.35     8740.14     78.24 o 
  -3  11   3        1.36       -1.01      6.93 o 
  -2  11   3      207.68      198.55     12.84 o 
  -1  11   3       42.09       42.01      9.64 o 
   0  11   3       79.40       94.56     16.29 o 
   1  11   3      102.62      127.26     14.01 o 
   2  11   3       15.92       15.18     12.69 o 
   3  11   3      366.45      348.49     22.12 o 
   4  11   3      370.63      349.75     26.66 o 
   5  11   3       68.16       80.40     13.33 o 
   6  11   3       65.26       58.32     12.87 o 
   7  11   3        0.17       -3.88      9.04 o 
  -7  12   3      113.95      101.13     13.83 o 
  -6  12   3      101.57      110.64     14.19 o 
  -5  12   3        4.00        4.38      9.89 o 
  -4  12   3        0.84        3.59     14.86 o 
  -3  12   3       89.47       82.16     10.72 o 
  -2  12   3      259.83      261.51     16.22 o 
  -1  12   3       11.50       23.01     13.51 o 
   0  12   3       11.74       20.60      8.41 o 
   1  12   3      448.60      430.07     16.75 o 
   2  12   3       37.55       51.83     11.27 o 
   3  12   3       87.74       99.63     15.67 o 
   4  12   3        7.63        9.68     13.13 o 
   5  12   3      187.99      150.12     17.37 o 
   6  12   3       10.05       13.03      8.80 o 
  -7  13   3       12.91       23.76      8.71 o 
  -6  13   3      439.56      441.69     14.80 o 
  -5  13   3      147.71      138.02     11.92 o 
  -4  13   3        1.14       -0.64      7.47 o 
  -3  13   3      221.32      233.18     18.19 o 
  -2  13   3      696.43      672.39     21.10 o 
  -1  13   3      129.21      116.92     21.65 o 
   0  13   3      189.51      144.15     14.12 o 
   1  13   3       37.23       59.14      9.96 o 
   2  13   3        4.17        6.07      8.34 o 
   3  13   3      260.94      254.45     30.07 o 
   4  13   3        9.53        4.27     10.18 o 
   5  13   3       12.27       11.80     10.62 o 
  -6  14   3      376.21      322.99     18.15 o 
  -5  14   3      275.43      274.94     14.39 o 
  -4  14   3       77.34       84.85     11.21 o 
  -3  14   3        0.72       -5.93      7.25 o 
  -2  14   3      163.38      168.12     15.56 o 
  -1  14   3       89.83       95.01     22.08 o 
   0  14   3      755.75      770.28     24.47 o 
   1  14   3       23.36       26.77      7.47 o 
   2  14   3       71.94       56.69     11.29 o 
   3  14   3       41.57       48.34      8.24 o 
   4  14   3       97.26       71.56     14.31 o 
  -4  15   3       17.70       23.46      9.89 o 
  -3  15   3      602.38      617.51     29.66 o 
  -2  15   3        0.09        0.84      5.90 o 
  -1  15   3      106.38      105.96     14.61 o 
   0  15   3      510.76      462.93     15.76 o 
   1  15   3      159.11      170.23     12.77 o 
   2  15   3       83.62       85.72      9.81 o 
   3  15   3      559.76      528.35     15.08 o 
  -3  16   3      140.93      181.19     15.35 o 
  -2  16   3      275.17      254.10     24.49 o 
  -1  16   3        0.01       -0.26      6.66 o 
   0  16   3      528.23      521.55     23.53 o 
   1  16   3       36.52       27.32     14.24 o 
 -11   0   4        0.39       -1.62      5.16 o 
 -10   0   4       46.50       71.67     14.60 o 
  -9   0   4        1.83       11.24     10.29 o 
  -8   0   4      325.77      264.33     34.14 o 
  -7   0   4        0.24        2.61     12.11 o 
  -6   0   4     4416.82     4713.59     72.24 o 
  -5   0   4        9.92        6.11      7.40 o 
  -4   0   4      703.62      701.72     13.60 o 
  -3   0   4       11.93       16.92      4.08 o 
  -2   0   4     5260.43     4959.78     68.80 o 
  -1   0   4      504.24      483.99     14.03 o 
   0   0   4   160748.14   144818.84   2740.86 o 
   1   0   4       21.39       21.93      5.02 o 
   2   0   4    10165.07     9079.98     91.36 o 
   3   0   4       17.81       22.20      5.03 o 
   4   0   4     6351.15     6041.55     76.61 o 
   5   0   4      165.20      175.81     11.05 o 
   6   0   4       12.64       23.54     12.54 o 
   7   0   4       14.26       29.07     15.35 o 
   8   0   4     4399.97     4602.16    100.78 o 
   9   0   4        7.53       -1.18     10.03 o 
 -11   1   4      952.85      962.23     17.74 o 
 -10   1   4        5.13        5.45      4.79 o 
  -9   1   4     2841.13     2873.63     33.42 o 
  -8   1   4        0.18        6.74     11.37 o 
  -7   1   4       45.00       64.20     11.92 o 
  -6   1   4        0.00       -2.35      5.31 o 
  -5   1   4     6080.75     6473.94     57.56 o 
  -4   1   4       31.73       41.83      3.49 o 
  -3   1   4     2534.16     2524.76     24.84 o 
  -2   1   4      676.54      676.67     10.98 o 
  -1   1   4   123414.24   113606.50    904.60 o 
   0   1   4      577.82      512.89     10.15 o 
   1   1   4    11750.76    10345.29     88.63 o 
   2   1   4       32.47       23.42      2.96 o 
   3   1   4       27.70       31.09      3.33 o 
   4   1   4      260.41      274.64      6.51 o 
   5   1   4     2539.93     2621.94     36.90 o 
   6   1   4       10.47       17.71      7.18 o 
   7   1   4      163.39      176.38     13.73 o 
   8   1   4      115.30      140.10     37.55 o 
   9   1   4        3.69       -0.46      5.56 o 
 -11   2   4       94.37       79.70      7.30 o 
 -10   2   4      352.38      329.75     11.84 o 
  -9   2   4      277.06      289.01     12.34 o 
  -8   2   4     2697.38     2626.22     60.16 o 
  -7   2   4       53.61       53.01      7.59 o 
  -6   2   4      775.89      880.53     19.95 o 
  -5   2   4     1073.45     1232.99     19.78 o 
  -4   2   4     8708.70     9221.96     65.72 o 
  -3   2   4       73.68       83.59      4.40 o 
  -2   2   4    15581.53    14867.11    124.75 o 
  -1   2   4     1113.96     1029.83     16.19 o 
   0   2   4     1253.08     1172.66     28.58 o 
   1   2   4        5.96        4.32      3.67 o 
   2   2   4     2998.75     2833.91     29.04 o 
   3   2   4      315.42      268.75     15.38 o 
   4   2   4      302.85      262.36     17.04 o 
   5   2   4        0.33        2.97      8.14 o 
   6   2   4      215.64      223.88     15.13 o 
   7   2   4        0.97        3.73      6.06 o 
   8   2   4      487.25      484.62     16.93 o 
   9   2   4        0.07       -3.69      9.15 o 
 -11   3   4     1288.53     1283.15     20.57 o 
 -10   3   4       71.48       71.94      7.68 o 
  -9   3   4       95.54      114.53      9.78 o 
  -8   3   4        2.65       -1.37      8.78 o 
  -7   3   4      639.02      640.89     15.62 o 
  -6   3   4       25.68       37.62      5.70 o 
  -5   3   4       13.02       33.52      5.23 o 
  -4   3   4     1317.07     1450.58     20.02 o 
  -3   3   4       50.52       67.59      5.39 o 
  -2   3   4      131.76       95.17      5.45 o 
  -1   3   4      146.70      132.37      5.74 o 
   0   3   4        9.12        7.01      2.14 o 
   1   3   4     6220.00     5826.66     42.49 o 
   2   3   4      599.17      604.91     13.08 o 
   3   3   4     5361.02     5698.36     80.98 o 
   4   3   4      210.92      232.15     24.47 o 
   5   3   4      577.59      564.24     31.01 o 
   6   3   4        2.87      -11.80     19.33 o 
   7   3   4     1350.36     1326.89     23.49 o 
   8   3   4        3.85        5.38      6.51 o 
   9   3   4       18.51       23.61     10.33 o 
 -10   4   4      157.05      137.51     19.93 o 
  -9   4   4       79.15       88.90      9.52 o 
  -8   4   4      493.24      459.14     16.49 o 
  -7   4   4      322.82      360.09     16.59 o 
  -6   4   4       36.82       33.84      5.80 o 
  -5   4   4       44.11       43.34      6.47 o 
  -4   4   4     2435.66     2772.41     29.36 o 
  -3   4   4      115.91       99.80      5.71 o 
  -2   4   4      152.79      160.50      6.10 o 
  -1   4   4      132.13      153.42      6.53 o 
   0   4   4       21.27       24.37      2.32 o 
   1   4   4      342.54      343.56      8.87 o 
   2   4   4       66.12       76.16     13.40 o 
   3   4   4      497.92      557.88     20.57 o 
   4   4   4       22.31       16.73     10.03 o 
   5   4   4       35.96       23.98     10.54 o 
   6   4   4      867.86      817.60     67.58 o 
   7   4   4        4.73       16.03      7.27 o 
   8   4   4      100.43      133.76     12.03 o 
   9   4   4        0.26       -5.31      5.31 o 
 -10   5   4       52.72       52.75      6.73 o 
  -9   5   4       36.58       35.67      7.33 o 
  -8   5   4      882.35      775.00     21.58 o 
  -7   5   4      306.48      362.47     14.18 o 
  -6   5   4       14.00       23.93      7.72 o 
  -5   5   4        4.26       12.46      4.38 o 
  -4   5   4      745.27      745.10     15.81 o 
  -3   5   4      189.00      200.95      7.53 o 
  -2   5   4      404.01      423.96      8.59 o 
  -1   5   4       15.18       23.29      2.76 o 
   0   5   4      854.37      924.70     13.59 o 
   1   5   4      117.74      112.98      9.43 o 
   2   5   4      130.99      112.18      9.40 o 
   3   5   4      274.29      264.73     16.50 o 
   4   5   4      673.00      742.95     23.48 o 
   5   5   4       40.09       42.56     20.61 o 
   6   5   4       36.45       23.98     13.44 o 
   7   5   4      140.90      154.93     57.55 o 
   8   5   4       38.58       51.08      8.30 o 
   9   5   4        3.25       -3.39      7.53 o 
 -10   6   4        1.30       13.09      4.82 o 
  -9   6   4       14.99        9.91      6.92 o 
  -8   6   4        0.82        5.50      8.86 o 
  -7   6   4      348.29      421.85     56.07 o 
  -6   6   4      189.51      204.08     13.43 o 
  -5   6   4      832.06      920.72     15.73 o 
  -4   6   4      131.59      156.05      7.53 o 
  -3   6   4      280.91      297.38      9.02 o 
  -2   6   4      669.29      681.74     12.11 o 
  -1   6   4      736.95      824.00     12.23 o 
   0   6   4       39.76       45.06      8.06 o 
   1   6   4      593.57      565.46     14.81 o 
   2   6   4      181.50      159.52     13.72 o 
   3   6   4      701.78      675.51     32.23 o 
   4   6   4        0.28       11.59      7.78 o 
   5   6   4       42.06       29.45     13.84 o 
   6   6   4       16.69       28.39     11.70 o 
   7   6   4     2051.62     1929.47     44.24 o 
   8   6   4      103.33       87.79      9.33 o 
 -10   7   4        1.49       -0.47      5.86 o 
  -9   7   4      235.69      232.60     13.62 o 
  -8   7   4     2524.79     2239.42     52.32 o 
  -7   7   4      206.49      182.70     12.84 o 
  -6   7   4       11.13        6.59     15.28 o 
  -5   7   4     1007.78     1089.93     19.57 o 
  -4   7   4      330.86      365.68     10.26 o 
  -3   7   4       60.85       65.33      5.57 o 
  -2   7   4      529.89      634.73     10.15 o 
  -1   7   4      400.28      379.20      8.91 o 
   0   7   4     1436.16     1543.01     28.06 o 
   1   7   4      654.70      621.30     15.03 o 
   2   7   4      122.27      108.17      9.92 o 
   3   7   4        1.58       11.11      7.78 o 
   4   7   4      190.72      188.37     19.23 o 
   5   7   4       41.72       67.09     21.06 o 
   6   7   4     1646.73     1405.09     55.60 o 
   7   7   4       14.80       -3.84     13.28 o 
   8   7   4       37.30       64.92     13.13 o 
  -9   8   4       13.32       23.65      7.32 o 
  -8   8   4      422.77      424.44     24.92 o 
  -7   8   4      585.06      573.50     20.33 o 
  -6   8   4        5.96        7.53     19.33 o 
  -5   8   4      144.72      185.70     45.30 o 
  -4   8   4      636.01      677.40     14.49 o 
  -3   8   4        1.02        2.24      3.60 o 
  -2   8   4     1381.67     1371.95     20.26 o 
  -1   8   4      127.87      139.35     10.46 o 
   0   8   4       12.13        5.91      5.22 o 
   1   8   4      156.17      192.19     10.43 o 
   2   8   4      877.72      901.11     20.71 o 
   3   8   4      255.60      276.62     16.25 o 
   4   8   4     1409.17     1428.27     36.93 o 
   5   8   4       82.78       82.25     16.50 o 
   6   8   4      116.14       92.39     15.68 o 
   7   8   4      594.59      514.94     19.93 o 
   8   8   4      182.92      187.02     12.17 o 
  -9   9   4       39.17       38.67     10.69 o 
  -8   9   4        0.10        4.26      9.95 o 
  -7   9   4      606.98      617.14     21.00 o 
  -6   9   4      916.89      934.99     19.05 o 
  -5   9   4      541.17      603.34     42.94 o 
  -4   9   4     3639.16     3853.88     65.50 o 
  -3   9   4     1241.88     1285.60     17.65 o 
  -2   9   4        0.09        4.37      3.86 o 
  -1   9   4      252.18      228.16     11.62 o 
   0   9   4      244.01      243.17     13.55 o 
   1   9   4      948.24      935.32     21.78 o 
   2   9   4     1159.74     1291.58     31.29 o 
   3   9   4     1689.24     1760.39     35.62 o 
   4   9   4      579.07      591.35     37.48 o 
   5   9   4      376.67      404.77     26.89 o 
   6   9   4       47.07       48.34     10.14 o 
   7   9   4      785.76      710.91     19.98 o 
  -9  10   4       11.75        8.56      7.78 o 
  -8  10   4     1164.08     1148.57     31.44 o 
  -7  10   4       84.75       92.55     16.96 o 
  -6  10   4      287.56      298.28     22.94 o 
  -5  10   4       92.54       86.80     15.13 o 
  -4  10   4     4057.76     4494.14     69.34 o 
  -3  10   4      611.67      653.67     14.19 o 
  -2  10   4      798.38      812.02     16.78 o 
  -1  10   4      461.08      486.69     16.04 o 
   0  10   4      169.57      155.21     15.59 o 
   1  10   4       19.93       22.53      9.87 o 
   2  10   4     3256.95     3301.30     52.77 o 
   3  10   4     4103.87     4383.64    108.52 o 
   4  10   4      203.78      247.76     18.93 o 
   5  10   4       88.80       82.73     12.84 o 
   6  10   4      195.00      172.08     12.44 o 
   7  10   4      122.20      116.89     22.61 o 
  -8  11   4      130.13      116.99     13.29 o 
  -7  11   4      603.96      619.39     28.56 o 
  -6  11   4        3.53        8.59     18.08 o 
  -5  11   4      370.65      374.21     22.25 o 
  -4  11   4     3800.27     3918.21     42.67 o 
  -3  11   4      750.02      817.03     24.17 o 
  -2  11   4      207.10      225.12     14.61 o 
  -1  11   4     1213.17     1241.86     40.68 o 
   0  11   4      168.17      151.86     14.63 o 
   1  11   4     1065.29     1006.05     41.12 o 
   2  11   4      346.37      333.63     13.48 o 
   3  11   4     1504.06     1553.78     30.80 o 
   4  11   4       39.55       48.90      9.50 o 
   5  11   4      547.44      579.50     18.21 o 
   6  11   4       52.42       64.19     21.54 o 
  -7  12   4      144.06      168.50     17.41 o 
  -6  12   4       76.24       89.43     18.30 o 
  -5  12   4        1.01        2.30      8.02 o 
  -4  12   4      385.12      434.10     37.63 o 
  -3  12   4        8.88        4.26      9.00 o 
  -2  12   4      393.65      512.19     29.62 o 
  -1  12   4        0.63       -5.69      7.06 o 
   0  12   4     1780.77     1754.68     28.82 o 
   1  12   4      196.81      228.32     15.57 o 
   2  12   4       35.22       37.66      9.69 o 
   3  12   4      378.24      389.83     23.60 o 
   4  12   4     1312.83     1389.41     38.24 o 
   5  12   4       26.03        3.97      9.72 o 
   6  12   4      416.07      390.42     23.31 o 
  -6  13   4        2.80        8.61      5.38 o 
  -5  13   4      802.04      854.58     22.06 o 
  -4  13   4        0.10       -6.17     14.98 o 
  -3  13   4        9.32        8.09      9.41 o 
  -2  13   4       21.51       15.97      8.97 o 
  -1  13   4     3948.91     3842.37     65.36 o 
   0  13   4      107.73      110.63     11.96 o 
   1  13   4      180.36      224.53     19.27 o 
   2  13   4       50.51       49.48     13.99 o 
   3  13   4        1.11        4.83     11.41 o 
   4  13   4        0.11        0.89     10.62 o 
   5  13   4      311.14      276.51     20.80 o 
  -6  14   4      158.82      140.03     12.54 o 
  -5  14   4       17.67       17.74      6.32 o 
  -4  14   4      572.78      647.85     19.40 o 
  -3  14   4       18.34       16.16      7.93 o 
  -2  14   4      294.63      380.63     30.03 o 
  -1  14   4       61.66       58.93      9.55 o 
   0  14   4      912.34      735.41     41.70 o 
   1  14   4        0.06       11.24      6.59 o 
   2  14   4      533.41      568.80     22.96 o 
   3  14   4       95.01       73.63     15.35 o 
   4  14   4      118.56       98.12     13.87 o 
  -4  15   4       89.87       88.24     13.28 o 
  -3  15   4      242.43      273.48     19.40 o 
  -2  15   4        3.34       -5.61     11.44 o 
  -1  15   4      479.91      438.34     20.79 o 
   0  15   4       77.66       67.95      9.03 o 
   1  15   4      589.67      554.80     17.38 o 
   2  15   4       13.75       15.85      5.01 o 
   3  15   4        0.17       15.94      9.74 o 
  -2  16   4      643.02      586.37     23.61 o 
  -1  16   4       28.88        6.43     10.03 o 
   0  16   4       21.18       23.30      7.22 o 
 -11   1   5        0.03       -0.32      3.38 o 
 -10   1   5      128.17      128.00      8.75 o 
  -9   1   5        8.91        4.03      6.71 o 
  -8   1   5      893.05      880.73     39.38 o 
  -7   1   5      543.05      541.18     18.18 o 
  -6   1   5        4.03        3.09      6.24 o 
  -5   1   5       27.67       28.76      8.22 o 
  -4   1   5      284.60      230.54     14.81 o 
  -3   1   5      133.50      125.15      7.33 o 
  -2   1   5      189.10      221.91      6.86 o 
  -1   1   5     2489.53     2409.09     25.00 o 
   0   1   5     1494.16     1374.98     17.42 o 
   1   1   5       19.29       13.38      2.49 o 
   2   1   5       54.25       48.19      3.46 o 
   3   1   5      239.70      205.12      8.01 o 
   4   1   5      164.33      164.83     11.50 o 
   5   1   5      669.20      613.14     18.13 o 
   6   1   5      141.53      179.03     26.18 o 
   7   1   5       16.73       31.77     22.37 o 
   8   1   5       28.33       45.26      9.55 o 
   9   1   5       69.93       58.07      8.14 o 
 -11   2   5        3.10       12.22      4.80 o 
 -10   2   5      401.11      391.73     15.06 o 
  -9   2   5     1400.72     1364.82     22.20 o 
  -8   2   5      376.24      365.86     28.77 o 
  -7   2   5       15.90       13.61      8.62 o 
  -6   2   5      775.86      799.31     20.96 o 
  -5   2   5      154.64      195.20     11.92 o 
  -4   2   5     2522.45     2404.19     32.56 o 
  -3   2   5      157.29      139.27      5.17 o 
  -2   2   5      926.66      887.83     12.44 o 
  -1   2   5      250.56      181.48      5.78 o 
   0   2   5        8.20        8.64      2.29 o 
   1   2   5      503.64      487.65      7.62 o 
   2   2   5      317.09      240.44     13.99 o 
   3   2   5     1502.31     1513.64     27.95 o 
   4   2   5       28.09       28.96      8.30 o 
   5   2   5        1.93       10.95      6.49 o 
   6   2   5      251.54      220.23     13.09 o 
   7   2   5       18.56       22.87      7.92 o 
   8   2   5      662.75      668.19     16.00 o 
   9   2   5        0.11       -3.25      7.23 o 
 -11   3   5      106.65      101.20      6.72 o 
 -10   3   5        3.87        7.93      5.46 o 
  -9   3   5      806.05      731.78     18.55 o 
  -8   3   5       32.45       33.48     11.02 o 
  -7   3   5     1134.33     1097.50     27.43 o 
  -6   3   5        1.94        1.49      6.11 o 
  -5   3   5      334.62      420.38     13.50 o 
  -4   3   5        0.06        5.99      4.14 o 
  -3   3   5      563.44      428.34     10.63 o 
  -2   3   5       22.95       42.26      3.82 o 
  -1   3   5     1080.38      946.49      9.95 o 
   0   3   5       80.37       68.57      3.57 o 
   1   3   5     1182.64     1064.70     18.44 o 
   2   3   5     1870.44     1844.57     32.13 o 
   3   3   5      820.31      753.16     26.53 o 
   4   3   5      720.33      761.18     36.99 o 
   5   3   5     1553.73     1477.75     50.71 o 
   6   3   5       39.11       40.78     12.30 o 
   7   3   5      121.47      123.44     10.28 o 
   8   3   5      416.82      430.55     23.68 o 
   9   3   5      465.33      436.16     20.80 o 
 -10   4   5      953.19      926.97     15.82 o 
  -9   4   5       97.42      101.00     15.07 o 
  -8   4   5      328.78      307.05     11.88 o 
  -7   4   5      103.56      116.17     22.43 o 
  -6   4   5     1332.38     1302.70     22.74 o 
  -5   4   5      476.67      460.88     14.32 o 
  -4   4   5    14098.38    13988.17    123.97 o 
  -3   4   5        0.40       -1.79      3.14 o 
  -2   4   5       10.67       10.42      2.87 o 
  -1   4   5        5.78       16.04      2.30 o 
   0   4   5     3691.32     3247.09     28.38 o 
   1   4   5       27.13       22.53      4.75 o 
   2   4   5     2114.30     1875.90     36.04 o 
   3   4   5     1161.41     1142.49     34.91 o 
   4   4   5       24.05       12.35      8.64 o 
   5   4   5       15.96       16.41     15.26 o 
   6   4   5      323.20      312.39     12.98 o 
   7   4   5        6.18        6.57      7.95 o 
   8   4   5      642.24      672.86     27.15 o 
 -10   5   5        8.50        3.41      5.08 o 
  -9   5   5     1667.03     1552.30     23.90 o 
  -8   5   5       44.38       30.01      9.12 o 
  -7   5   5     4767.79     4645.64     63.59 o 
  -6   5   5        9.86       12.02      5.61 o 
  -5   5   5       55.27      105.40      8.80 o 
  -4   5   5      358.75      349.02     16.25 o 
  -3   5   5     3772.73     3564.99     43.05 o 
  -2   5   5      230.40      223.41      7.18 o 
  -1   5   5     5864.28     5465.83     45.53 o 
   0   5   5      175.26      160.67      8.10 o 
   1   5   5      217.07      210.19     10.15 o 
   2   5   5      139.94      118.03     12.78 o 
   3   5   5      956.66      913.50     39.76 o 
   4   5   5      159.30      149.73     19.27 o 
   5   5   5      648.84      552.46     31.17 o 
   6   5   5        2.02       -7.36      7.43 o 
   7   5   5      163.52      158.03     12.73 o 
   8   5   5       28.07       22.34      8.01 o 
 -10   6   5     1798.30     1649.77     24.02 o 
  -9   6   5       14.79       13.43      5.67 o 
  -8   6   5      369.27      388.99     16.71 o 
  -7   6   5       12.08       12.60     10.19 o 
  -6   6   5     3130.46     3258.74     42.87 o 
  -5   6   5       80.87       81.32      8.15 o 
  -4   6   5     3041.58     3116.70     39.48 o 
  -3   6   5       21.95       23.96      4.91 o 
  -2   6   5      416.81      481.49     10.35 o 
  -1   6   5      286.68      299.39      6.35 o 
   0   6   5     5228.95     4866.50     49.47 o 
   1   6   5       27.67       26.46      9.48 o 
   2   6   5     1698.33     1536.64     36.19 o 
   3   6   5       56.40       44.13      9.32 o 
   4   6   5      186.33      194.38     17.12 o 
   5   6   5       26.79       40.95     14.72 o 
   6   6   5      217.19      244.64     24.76 o 
   7   6   5      243.87      299.21     37.22 o 
   8   6   5      285.95      340.10     12.32 o 
 -10   7   5       10.77        8.71      5.95 o 
  -9   7   5     1735.47     1445.67     26.39 o 
  -8   7   5        2.76        0.57      6.23 o 
  -7   7   5     1600.70     1546.11     30.18 o 
  -6   7   5       90.56       77.57      8.33 o 
  -5   7   5      394.95      412.07     26.14 o 
  -4   7   5       36.34       45.00      6.28 o 
  -3   7   5     2483.93     2401.99     25.87 o 
  -2   7   5       12.41       13.73      3.80 o 
  -1   7   5      882.93      701.86     28.86 o 
   0   7   5      105.90      106.95      9.76 o 
   1   7   5      104.65      146.09     11.71 o 
   2   7   5       19.32       24.28      7.79 o 
   3   7   5      853.43      843.95     31.96 o 
   4   7   5       68.61       80.67     14.09 o 
   5   7   5      793.36      753.89     23.72 o 
   6   7   5       28.99       18.12      9.63 o 
   7   7   5       65.31       54.45     14.46 o 
   8   7   5      104.34       93.24     21.10 o 
  -9   8   5       67.40       64.04      8.27 o 
  -8   8   5      141.71      123.09     10.99 o 
  -7   8   5        2.76        8.12      7.99 o 
  -6   8   5        7.40       20.21     21.10 o 
  -5   8   5       37.54       48.30      9.02 o 
  -4   8   5     1694.84     1664.53     27.54 o 
  -3   8   5       13.28       17.01      4.36 o 
  -2   8   5      387.21      391.23      9.22 o 
  -1   8   5      172.49      184.20     12.06 o 
   0   8   5     1543.12     1488.11     36.79 o 
   1   8   5       28.77       24.67     10.21 o 
   2   8   5     3712.04     3628.06     49.97 o 
   3   8   5        3.91       25.95     11.11 o 
   4   8   5     1209.37     1183.60     36.78 o 
   5   8   5      103.81      113.19     16.81 o 
   6   8   5       94.53       82.25     17.82 o 
   7   8   5       34.96       23.04      9.22 o 
  -9   9   5      350.67      325.55     13.94 o 
  -8   9   5        1.89       -3.38     10.28 o 
  -7   9   5      978.40     1040.09     41.74 o 
  -6   9   5      439.05      464.34     20.02 o 
  -5   9   5     1317.54     1347.15     61.82 o 
  -4   9   5      104.02      108.33     12.48 o 
  -3   9   5       18.96       28.08      4.97 o 
  -2   9   5      150.61      163.63      7.82 o 
  -1   9   5      126.77      111.91     11.41 o 
   0   9   5       24.49       31.45      8.15 o 
   1   9   5       37.87       60.30     11.89 o 
   2   9   5     1011.24      967.65     28.17 o 
   3   9   5      264.55      244.97     18.82 o 
   4   9   5       18.31        5.11     12.44 o 
   5   9   5      301.06      288.73     23.12 o 
   6   9   5       19.29       19.16      8.11 o 
   7   9   5       51.62       39.51      7.73 o 
  -9  10   5       57.82       52.53     11.21 o 
  -8  10   5        0.92       -0.63      8.97 o 
  -7  10   5      108.04      115.49     17.97 o 
  -6  10   5        7.65        5.28      7.86 o 
  -5  10   5      342.32      363.24     17.08 o 
  -4  10   5     1833.25     1735.29     32.71 o 
  -3  10   5       48.18       51.94      7.32 o 
  -2  10   5      183.65      162.81     13.95 o 
  -1  10   5      272.67      241.96     19.12 o 
   0  10   5      276.26      297.73     41.28 o 
   1  10   5       37.26       27.24     18.14 o 
   2  10   5      149.30      118.43     18.42 o 
   3  10   5     6841.41     6610.38     78.23 o 
   4  10   5       16.36       29.59     10.88 o 
   5  10   5        6.67       21.13     10.29 o 
   6  10   5        0.92        1.03      6.85 o 
  -8  11   5       59.04       68.76     14.61 o 
  -7  11   5        3.55        8.85     11.51 o 
  -6  11   5        2.90       11.03      9.59 o 
  -5  11   5        4.82       22.85      7.81 o 
  -4  11   5      235.39      214.00     10.42 o 
  -3  11   5        4.08       -7.21      7.21 o 
  -2  11   5      148.61      137.88     14.26 o 
  -1  11   5       40.30       26.31     10.26 o 
   0  11   5       48.93       65.51     12.69 o 
   1  11   5       17.65        9.47      8.57 o 
   2  11   5      929.22      959.24     21.55 o 
   3  11   5      160.09      128.65     19.17 o 
   4  11   5      269.56      272.30     14.50 o 
   5  11   5        0.02      -11.24     11.24 o 
   6  11   5       72.82       65.22     15.49 o 
  -7  12   5      133.15      138.63     12.02 o 
  -6  12   5        1.44        1.24      7.18 o 
  -5  12   5        1.15       11.77      6.52 o 
  -4  12   5       20.01        9.61      6.90 o 
  -3  12   5        9.46        4.61      6.93 o 
  -2  12   5        2.61        5.96      8.13 o 
  -1  12   5       52.14       37.88     10.77 o 
   0  12   5      111.75      105.58     12.22 o 
   1  12   5      744.14      738.77     24.19 o 
   2  12   5      129.42      128.37     13.80 o 
   3  12   5     1375.34     1420.60     45.84 o 
   4  12   5       28.81       18.31     13.00 o 
   5  12   5       64.72       68.91     14.76 o 
  -6  13   5        3.68        2.06      9.74 o 
  -5  13   5       28.19       25.48      8.27 o 
  -4  13   5       13.87       23.12      7.13 o 
  -3  13   5       57.14       87.41     31.59 o 
  -2  13   5       54.43       55.64     10.49 o 
  -1  13   5      293.98      302.48     15.18 o 
   0  13   5        1.65        1.39      7.11 o 
   1  13   5      189.03      188.98     36.77 o 
   2  13   5      141.14      152.74     13.10 o 
   3  13   5      153.30      183.77     19.94 o 
   4  13   5      503.05      449.15     26.85 o 
  -5  14   5       16.89       26.88      6.40 o 
  -4  14   5      574.86      503.34     18.90 o 
  -3  14   5       22.18       45.01      9.03 o 
  -2  14   5        2.82        2.95      6.68 o 
  -1  14   5      193.06      198.16     14.15 o 
   0  14   5      182.46      176.49     11.27 o 
   1  14   5       91.39       97.54      9.65 o 
   2  14   5      334.27      340.36     15.88 o 
   3  14   5       51.56       49.13     11.51 o 
  -4  15   5       22.78       14.93      5.74 o 
  -3  15   5      259.93      229.34     12.67 o 
  -2  15   5        0.78        1.34      7.16 o 
  -1  15   5      739.96      696.83     25.01 o 
   0  15   5       21.78        8.10     10.78 o 
   1  15   5       19.24       13.15      5.96 o 
   2  15   5       18.71       13.83      7.76 o 
 -11   0   6        8.77       12.74      4.76 o 
 -10   0   6       47.30       45.98     12.84 o 
  -9   0   6      423.08      416.67     34.98 o 
  -7   0   6       33.18       29.95     12.70 o 
  -6   0   6     1060.75     1160.56     40.23 o 
  -5   0   6      131.10      110.01     11.38 o 
  -4   0   6      487.75      590.56     20.65 o 
  -3   0   6        7.57        3.19      4.50 o 
  -2   0   6     1701.70     1945.87     29.57 o 
  -1   0   6        9.75       -6.35      6.35 o 
   0   0   6     1256.74     1297.60     23.25 o 
   1   0   6        9.00        7.88      3.53 o 
   2   0   6     2539.01     2292.61     28.51 o 
   3   0   6        1.24        7.42      5.20 o 
   4   0   6      220.21      232.00     11.70 o 
   5   0   6        0.49       -5.61     22.87 o 
   6   0   6    22219.59    21126.40    425.25 o 
   7   0   6      436.85      423.62     47.22 o 
   8   0   6      403.73      395.19     18.00 o 
 -11   1   6     1269.89     1200.39     17.56 o 
 -10   1   6       13.96        7.45      5.00 o 
  -9   1   6       28.44       48.68      9.90 o 
  -7   1   6      547.15      586.80     22.49 o 
  -6   1   6       16.64       11.36      6.53 o 
  -5   1   6     1044.45     1096.87     24.17 o 
  -4   1   6        3.50        6.50      3.61 o 
  -3   1   6      617.59      523.06     13.16 o 
  -2   1   6      162.36      170.41      5.82 o 
  -1   1   6       27.34       51.50      4.44 o 
   0   1   6       30.16       22.28      3.07 o 
   1   1   6       86.90      102.97      4.60 o 
   2   1   6        0.49        2.69      2.67 o 
   3   1   6     2074.18     1887.89     20.83 o 
   4   1   6       91.05       88.55      9.96 o 
   5   1   6      343.91      321.39     12.28 o 
   6   1   6      459.76      479.67     21.34 o 
   7   1   6     1233.27     1261.54     23.16 o 
   8   1   6        3.38       -3.24      6.47 o 
 -11   2   6        3.82        1.23      3.61 o 
 -10   2   6        4.67       11.29      5.31 o 
  -9   2   6       40.63       28.05      8.77 o 
  -8   2   6     3788.29     3828.54    130.58 o 
  -7   2   6      110.24      121.92     26.34 o 
  -6   2   6     4890.18     5285.06     82.20 o 
  -5   2   6      197.48      221.70     11.25 o 
  -4   2   6     1475.78     1474.80     26.32 o 
  -3   2   6       99.37       97.53      5.08 o 
  -2   2   6       83.41       66.69      5.44 o 
  -1   2   6      256.33      274.55      6.64 o 
   0   2   6      892.20      877.00     10.19 o 
   1   2   6       17.68       14.60      3.25 o 
   2   2   6      238.02      270.96     12.19 o 
   3   2   6      471.92      486.44     17.20 o 
   4   2   6     1825.41     1719.70     29.65 o 
   5   2   6      157.83      186.20     23.53 o 
   6   2   6     3657.74     3790.09     55.57 o 
   7   2   6        0.11       10.73      6.35 o 
   8   2   6      221.33      244.05     21.10 o 
 -11   3   6      700.41      797.04     19.44 o 
 -10   3   6        2.20       -1.47      5.34 o 
  -9   3   6      467.11      484.98     16.74 o 
  -8   3   6       59.02       74.58      9.79 o 
  -7   3   6       14.99       20.34     12.93 o 
  -6   3   6      148.94      190.66     12.39 o 
  -5   3   6     1218.55     1346.77     24.57 o 
  -4   3   6      488.30      592.96     17.83 o 
  -3   3   6      746.06      676.74     14.08 o 
  -2   3   6       13.29       22.49      3.09 o 
  -1   3   6      464.65      441.66      6.87 o 
   0   3   6      266.54      264.89      5.34 o 
   1   3   6      350.43      295.86     13.45 o 
   2   3   6      561.35      582.16     19.07 o 
   3   3   6     3292.48     3203.09     59.58 o 
   4   3   6      241.42      228.78     16.09 o 
   5   3   6      281.27      282.09     15.81 o 
   6   3   6        8.34        7.21      7.49 o 
   7   3   6      552.24      592.31     18.22 o 
   8   3   6        0.07       -8.12      9.15 o 
 -10   4   6       39.55       34.42      5.45 o 
  -9   4   6        3.06       -0.05      5.73 o 
  -8   4   6        3.81       10.00      7.74 o 
  -7   4   6      181.22      189.27     16.80 o 
  -6   4   6      316.94      347.71     15.00 o 
  -5   4   6     2197.84     2415.49     35.29 o 
  -4   4   6     3066.23     3350.32     40.22 o 
  -3   4   6      611.00      576.40     15.40 o 
  -2   4   6      690.06      742.89     18.42 o 
  -1   4   6       14.39       26.27      2.91 o 
   0   4   6     2068.68     1841.50     24.29 o 
   1   4   6       60.79       53.34      7.45 o 
   2   4   6      233.95      235.49     15.08 o 
   3   4   6     2158.37     2208.94     51.35 o 
   4   4   6      491.64      459.54     26.37 o 
   5   4   6        6.96       -2.88      8.21 o 
   6   4   6      145.77      153.02     12.39 o 
   7   4   6        9.54        8.78     10.58 o 
   8   4   6       21.01       23.83      6.28 o 
 -10   5   6        7.57       13.98      8.14 o 
  -9   5   6        4.76        0.37      6.00 o 
  -8   5   6      427.12      413.96     14.97 o 
  -7   5   6      370.65      373.96     18.64 o 
  -6   5   6      108.59      117.24      9.77 o 
  -5   5   6      208.60      273.59     12.88 o 
  -4   5   6     1007.31      947.56     23.49 o 
  -3   5   6      839.35      864.61     17.07 o 
  -2   5   6      272.42      279.30      8.77 o 
  -1   5   6      168.23      162.78      6.71 o 
   0   5   6      463.47      406.34     13.58 o 
   1   5   6      455.22      431.94     16.17 o 
   2   5   6     1439.29     1504.43     44.05 o 
   3   5   6      316.91      364.29     28.80 o 
   4   5   6       73.77       71.71     15.38 o 
   5   5   6      213.34      222.55     16.84 o 
   6   5   6      381.97      361.71     17.82 o 
   7   5   6       23.10       39.12      8.12 o 
   8   5   6       46.91       43.23      7.05 o 
 -10   6   6        8.16        3.61      5.97 o 
  -9   6   6      660.72      623.93     15.61 o 
  -8   6   6       32.14       52.15      9.12 o 
  -7   6   6        8.33       14.47      7.97 o 
  -6   6   6        1.13       14.97      7.96 o 
  -5   6   6     1122.39     1193.19     22.90 o 
  -4   6   6        0.35       -1.90      5.41 o 
  -3   6   6      620.97      619.64     14.32 o 
  -2   6   6       78.16      134.96     11.78 o 
  -1   6   6    11046.44    11783.94    133.31 o 
   0   6   6       30.75       25.60      6.20 o 
   1   6   6       36.91       38.08     10.67 o 
   2   6   6      186.67      175.06     13.61 o 
   3   6   6      360.56      379.60     30.15 o 
   4   6   6        7.45        6.39     13.69 o 
   5   6   6       76.73       54.96     10.88 o 
   6   6   6       51.92       62.39     11.37 o 
   7   6   6      428.02      392.28     14.84 o 
 -10   7   6        7.94       15.95      5.92 o 
  -9   7   6      107.78      114.96     14.52 o 
  -8   7   6       26.86       40.33      7.24 o 
  -7   7   6       32.97       14.10      7.21 o 
  -6   7   6      299.21      324.43     14.74 o 
  -5   7   6       70.64       90.90     10.80 o 
  -4   7   6       20.20       23.86      6.04 o 
  -3   7   6      395.26      441.97     12.09 o 
  -2   7   6      352.18      421.78      9.63 o 
  -1   7   6      275.89      274.51     13.81 o 
   0   7   6     3222.43     3549.97     51.98 o 
   1   7   6      148.94      138.71     13.53 o 
   2   7   6      109.74       99.19     15.05 o 
   3   7   6      718.31      683.53     27.82 o 
   4   7   6       83.50       60.64     21.06 o 
   5   7   6       77.81       71.61     10.22 o 
   6   7   6       17.21       18.61     15.64 o 
   7   7   6      123.96       92.37     15.79 o 
  -9   8   6      110.61       82.99     15.00 o 
  -8   8   6      156.30      174.98     15.48 o 
  -7   8   6        0.77        5.54      6.79 o 
  -6   8   6      128.87      121.35      9.20 o 
  -5   8   6      413.14      412.41     15.31 o 
  -4   8   6      160.36      145.71     14.60 o 
  -3   8   6      157.70      173.09      8.35 o 
  -2   8   6      130.95      130.67      8.60 o 
  -1   8   6     2933.39     3396.07     49.88 o 
   0   8   6      739.46      688.10     23.00 o 
   1   8   6      357.90      372.66     17.80 o 
   2   8   6       29.76       26.89      9.68 o 
   3   8   6      225.79      241.73     17.59 o 
   4   8   6       27.41        6.35     11.05 o 
   5   8   6        9.66        2.32     11.29 o 
   6   8   6      370.30      352.44     23.53 o 
   7   8   6       49.98       47.76      7.84 o 
  -9   9   6     1190.93     1134.13     23.89 o 
  -8   9   6        0.05        4.01      6.80 o 
  -7   9   6       99.55      123.06     11.59 o 
  -6   9   6      169.10      169.20     12.61 o 
  -5   9   6     3500.02     3603.05     38.53 o 
  -4   9   6      732.42      861.23     19.62 o 
  -3   9   6     1446.16     1493.02     24.42 o 
  -2   9   6       15.45       11.07      9.36 o 
  -1   9   6        8.33       25.61     10.68 o 
   0   9   6        0.14       -4.27     12.77 o 
   1   9   6      800.20      843.79     38.62 o 
   2   9   6        2.68        6.63     12.17 o 
   3   9   6     2071.54     1885.98     41.86 o 
   4   9   6      903.16      837.14     23.98 o 
   5   9   6        4.02        2.18      8.60 o 
   6   9   6       26.02       36.49      8.96 o 
  -8  10   6      278.36      313.03     14.91 o 
  -7  10   6       12.82       32.95      7.59 o 
  -6  10   6      792.83      818.39     20.34 o 
  -5  10   6     6178.99     6337.36     61.38 o 
  -4  10   6      875.74      858.34     15.00 o 
  -3  10   6       16.21       21.86      9.63 o 
  -2  10   6     1432.33     1454.37     40.50 o 
  -1  10   6      858.57      801.23     51.54 o 
   0  10   6     1976.69     1856.76     98.86 o 
   1  10   6      136.60      109.02     18.59 o 
   2  10   6        4.48       14.05     10.62 o 
   3  10   6     7816.75     7936.77     90.93 o 
   4  10   6      152.61      173.63     17.46 o 
   5  10   6       12.02       18.40      8.30 o 
   6  10   6      462.88      466.53     20.36 o 
  -8  11   6      192.40      169.84     15.42 o 
  -7  11   6      102.25       98.79      9.58 o 
  -6  11   6        8.34       21.29      7.48 o 
  -5  11   6      299.97      348.70     13.56 o 
  -4  11   6        0.95        8.77      6.61 o 
  -3  11   6     1522.10     1496.35     23.28 o 
  -2  11   6       47.83       42.47      8.49 o 
  -1  11   6      262.73      280.21     34.95 o 
   0  11   6      273.43      248.93     19.20 o 
   1  11   6      472.79      513.75     23.59 o 
   2  11   6       65.38       58.00     10.43 o 
   3  11   6     1241.25     1230.27     40.02 o 
   4  11   6       19.61       31.42      8.59 o 
   5  11   6       72.01       50.91     15.79 o 
  -7  12   6       59.84       46.88      8.28 o 
  -6  12   6     1729.35     1730.29     25.49 o 
  -5  12   6      179.44      186.63     12.89 o 
  -4  12   6        6.34        4.63      8.01 o 
  -3  12   6      116.26      124.34     11.60 o 
  -2  12   6      503.60      553.40     18.80 o 
  -1  12   6        3.11       11.87      8.27 o 
   0  12   6     1349.51     1470.09     32.83 o 
   1  12   6       52.78       46.96      9.27 o 
   2  12   6       81.41       81.09     13.59 o 
   3  12   6      185.89      176.21     19.83 o 
   4  12   6      805.74      784.54     37.48 o 
  -6  13   6        0.95       -4.20      4.20 o 
  -5  13   6       62.49       80.18      8.19 o 
  -4  13   6      150.70      153.14     10.54 o 
  -3  13   6      962.98      959.07     24.03 o 
  -2  13   6       20.66       33.49      7.38 o 
  -1  13   6       63.98       76.36      9.05 o 
   0  13   6       94.04      103.94      9.99 o 
   1  13   6      642.21      668.37     26.47 o 
   2  13   6       53.77       71.13     12.18 o 
   3  13   6      465.90      487.81     29.81 o 
   4  13   6       31.98       10.77      9.15 o 
  -5  14   6       45.45       46.17      7.89 o 
  -4  14   6       68.24       58.86      8.22 o 
  -3  14   6       28.60       26.08     14.68 o 
  -2  14   6       90.31      123.23     10.98 o 
  -1  14   6       28.58       39.27      7.90 o 
   0  14   6      209.07      220.24     11.48 o 
   1  14   6        0.61       -0.60      5.71 o 
   2  14   6       34.47       36.44      9.89 o 
   3  14   6       37.73       31.58      9.44 o 
  -3  15   6       15.92       27.74      5.94 o 
  -2  15   6        0.90        0.06      6.73 o 
  -1  15   6        1.09       -1.89      4.73 o 
   0  15   6       31.89       27.61      6.20 o 
   1  15   6       27.47       24.19     10.33 o 
 -11   1   7      139.94      126.02      7.35 o 
 -10   1   7      112.18      102.09      8.35 o 
  -9   1   7      118.27      101.48     11.00 o 
  -8   1   7        9.28       11.18     11.01 o 
  -7   1   7      199.14      189.37     21.19 o 
  -6   1   7      369.24      458.62     19.28 o 
  -5   1   7      563.56      536.36     15.11 o 
  -4   1   7        3.23       -0.18      5.28 o 
  -3   1   7       18.85       32.71      4.39 o 
  -2   1   7     4410.77     4186.21     41.81 o 
  -1   1   7     2085.30     1826.80     20.20 o 
   0   1   7        0.16        3.88      2.88 o 
   1   1   7      152.02      133.27      5.44 o 
   2   1   7      101.35       88.35      4.68 o 
   3   1   7        6.63        8.23      6.48 o 
   4   1   7      122.30      119.21     12.16 o 
   5   1   7      123.20      110.40     24.05 o 
   6   1   7        0.61       -0.39     11.35 o 
   7   1   7      158.47      170.59     13.71 o 
   8   1   7      293.16      306.17     19.77 o 
 -11   2   7       13.30        5.50      4.37 o 
 -10   2   7      304.72      304.71     12.08 o 
  -9   2   7       37.86       53.84      9.48 o 
  -8   2   7      845.91      739.62     24.31 o 
  -7   2   7      115.54      100.53     16.02 o 
  -6   2   7      664.26      704.28     19.25 o 
  -5   2   7     2285.11     2357.06     34.68 o 
  -4   2   7      538.31      521.39     11.98 o 
  -3   2   7        6.42       22.88     11.44 o 
  -2   2   7     1796.78     1511.12     17.73 o 
  -1   2   7     1027.01     1089.07     13.89 o 
   0   2   7       10.36       13.03      2.86 o 
   1   2   7       58.85       76.26      4.37 o 
   2   2   7     1972.96     1889.27     27.61 o 
   3   2   7        0.46       12.79      7.13 o 
   4   2   7      565.29      543.92     18.79 o 
   5   2   7       19.92       24.48      5.92 o 
   6   2   7      200.33      194.08     13.29 o 
   7   2   7      435.38      453.16     24.58 o 
   8   2   7      189.93      156.11     15.49 o 
 -11   3   7      893.78      857.72     29.22 o 
 -10   3   7      165.38      172.96      9.59 o 
  -9   3   7      277.22      291.88     11.48 o 
  -8   3   7      130.69      167.10     14.55 o 
  -7   3   7      464.09      444.72     37.11 o 
  -6   3   7      128.60      186.34     12.45 o 
  -5   3   7     1114.63     1076.65     34.56 o 
  -4   3   7      965.41     1047.67     22.84 o 
  -3   3   7       51.50       41.16      4.98 o 
  -2   3   7       28.42       40.14      3.93 o 
  -1   3   7      814.16      736.24     11.52 o 
   0   3   7      359.29      359.44      9.52 o 
   1   3   7     1967.47     1751.25     28.64 o 
   2   3   7      258.81      263.92     15.58 o 
   3   3   7     1996.10     2191.32     40.24 o 
   4   3   7      210.52      210.30     17.07 o 
   5   3   7      282.99      276.84     13.96 o 
   6   3   7       16.28       20.15      8.27 o 
   7   3   7      841.77      831.50     31.13 o 
   8   3   7        1.21       11.36      7.97 o 
 -10   4   7      223.13      249.05     11.53 o 
  -9   4   7        1.05       -4.23      5.44 o 
  -8   4   7      706.46      693.67     16.77 o 
  -7   4   7        1.93        6.29      9.35 o 
  -6   4   7      128.11      154.10     15.13 o 
  -5   4   7      839.75      876.83     19.94 o 
  -4   4   7      294.65      287.19     18.16 o 
  -3   4   7        1.40        3.33      3.93 o 
  -2   4   7     3578.65     3218.89     28.58 o 
  -1   4   7       13.39       10.27      3.11 o 
   0   4   7     1057.54      982.40     20.82 o 
   1   4   7      217.97      221.74     13.35 o 
   2   4   7     4169.59     4066.76     61.19 o 
   3   4   7        0.56        1.31     11.95 o 
   4   4   7     1530.28     1416.88     44.79 o 
   5   4   7      191.13      208.44     16.49 o 
   6   4   7      175.65      179.04     12.55 o 
   7   4   7        5.18        2.55      8.71 o 
 -10   5   7        0.03        4.80      4.81 o 
  -9   5   7       44.02       39.44      6.28 o 
  -8   5   7       56.62       57.17     10.98 o 
  -7   5   7      397.13      378.18     29.26 o 
  -6   5   7       87.96      104.73     16.44 o 
  -5   5   7     1837.44     1860.67     34.18 o 
  -4   5   7       34.88       21.95      9.51 o 
  -3   5   7      677.38      661.84     13.91 o 
  -2   5   7      310.63      324.12      9.57 o 
  -1   5   7      699.29      659.89     11.20 o 
   0   5   7       39.01       38.37      7.89 o 
   1   5   7     3847.71     3575.07     48.03 o 
   2   5   7      642.23      624.15     23.74 o 
   3   5   7     1321.14     1423.91     50.77 o 
   4   5   7       25.87       19.82     15.74 o 
   5   5   7     1924.52     1938.95     36.47 o 
   6   5   7        5.24        5.92      6.62 o 
   7   5   7     1871.98     1935.30     36.57 o 
 -10   6   7      223.97      282.37     13.40 o 
  -9   6   7       52.89       47.22      8.48 o 
  -8   6   7     1456.44     1465.59     21.80 o 
  -7   6   7        0.45        0.91      5.98 o 
  -6   6   7       56.92       46.40     10.24 o 
  -5   6   7       65.37       56.36     11.72 o 
  -4   6   7     1109.83     1040.23     21.65 o 
  -3   6   7       28.26       46.34      5.76 o 
  -2   6   7     5548.68     5324.29     43.06 o 
  -1   6   7      230.34      237.16     14.48 o 
   0   6   7      911.40      806.72     19.78 o 
   1   6   7      116.49      121.34     14.54 o 
   2   6   7     1095.65     1033.21     35.49 o 
   3   6   7       44.07       24.56     15.19 o 
   4   6   7     3169.37     2988.35     47.39 o 
   5   6   7      102.87       88.09     13.04 o 
   6   6   7       18.01       24.43      9.03 o 
   7   6   7        2.24        7.18      5.60 o 
 -10   7   7       21.87       14.63      6.88 o 
  -9   7   7      169.82      160.58      9.35 o 
  -8   7   7      104.91       98.62     10.78 o 
  -7   7   7      414.89      376.86     13.16 o 
  -6   7   7        5.54        6.62      9.01 o 
  -5   7   7     2552.65     2455.20     45.87 o 
  -4   7   7      108.91      100.38      9.58 o 
  -3   7   7      883.08      914.21     20.12 o 
  -2   7   7      234.40      219.17      9.21 o 
  -1   7   7      168.83      167.04     14.17 o 
   0   7   7        0.80       20.70     10.50 o 
   1   7   7     2628.54     2403.26     70.95 o 
   2   7   7       11.25       12.13     10.96 o 
   3   7   7       10.82       -3.93     17.65 o 
   4   7   7       90.62       81.35     15.50 o 
   5   7   7      583.40      544.26     19.15 o 
   6   7   7        1.32        4.39     10.85 o 
   7   7   7     1830.36     1808.45     32.00 o 
  -9   8   7        0.18       -2.54      5.87 o 
  -8   8   7       47.92       68.93      8.64 o 
  -7   8   7       18.38        8.57      6.94 o 
  -6   8   7       70.51       61.75      7.96 o 
  -5   8   7      174.33      172.48     12.43 o 
  -4   8   7      855.31      797.71     19.43 o 
  -3   8   7       22.68       24.37      6.89 o 
  -2   8   7     1868.09     1895.68     36.67 o 
  -1   8   7       34.48       38.83     10.38 o 
   0   8   7      104.90       87.04     15.92 o 
   1   8   7        1.25        4.70     11.72 o 
   2   8   7      981.75      964.95     36.69 o 
   3   8   7       46.57       48.18     12.78 o 
   4   8   7      263.55      240.77     25.53 o 
   5   8   7        0.31       13.88     12.39 o 
   6   8   7        9.98        9.61     14.68 o 
  -9   9   7      432.33      415.42     14.57 o 
  -8   9   7       67.33       65.71     16.67 o 
  -7   9   7      214.21      188.85     11.83 o 
  -6   9   7       13.38       31.53      8.08 o 
  -5   9   7     1770.50     1701.70     23.34 o 
  -4   9   7      408.77      427.83     13.25 o 
  -3   9   7      369.99      377.89     27.38 o 
  -2   9   7        3.77        6.99     23.77 o 
  -1   9   7      304.66      324.58     26.12 o 
   0   9   7       12.49       27.82     15.36 o 
   1   9   7       96.60       58.43     16.39 o 
   2   9   7      224.75      200.67     18.58 o 
   3   9   7      959.85      896.12     28.70 o 
   4   9   7       40.67       36.02     11.09 o 
   5   9   7      695.90      649.92     21.02 o 
   6   9   7        0.21       -6.20      6.20 o 
  -8  10   7       67.26       61.85      9.44 o 
  -7  10   7        0.38       13.28      5.45 o 
  -6  10   7        0.07        3.10      6.04 o 
  -5  10   7     4122.85     3943.74     38.52 o 
  -4  10   7      310.04      313.41     13.95 o 
  -3  10   7       41.06       56.45      8.08 o 
  -2  10   7      349.35      333.13     23.41 o 
  -1  10   7      108.61       83.00     17.78 o 
   0  10   7       76.84       59.99      8.85 o 
   1  10   7       10.84       15.52     10.84 o 
   2  10   7     1336.46     1397.45     31.43 o 
   3  10   7      139.03      152.51     51.63 o 
   4  10   7       30.33       30.65      9.45 o 
   5  10   7        0.29       -6.74      6.74 o 
  -8  11   7        2.55       -4.37      4.44 o 
  -7  11   7        0.57        2.03      5.08 o 
  -6  11   7       21.62       27.22      5.61 o 
  -5  11   7       84.02       83.07     10.64 o 
  -4  11   7     2832.30     2883.88     31.26 o 
  -3  11   7       14.97       11.66      7.09 o 
  -2  11   7        2.26       11.15      9.52 o 
  -1  11   7       11.68       20.92     10.13 o 
   0  11   7       13.81       24.92      9.85 o 
   1  11   7       30.44       47.35      9.70 o 
   2  11   7        5.67        8.25      9.86 o 
   3  11   7      224.72      240.87     14.21 o 
   5  11   7        2.28       18.30     11.80 o 
  -7  12   7        5.56        1.93      4.35 o 
  -6  12   7        0.02        0.61      5.02 o 
  -5  12   7     1014.53      999.26     18.93 o 
  -4  12   7       68.48       74.34     11.02 o 
  -3  12   7      840.32      809.53     21.65 o 
  -2  12   7      176.51      217.51     13.90 o 
  -1  12   7       14.32       19.76      9.05 o 
   0  12   7       17.68       30.44      9.28 o 
   1  12   7      181.58      141.77     19.46 o 
   2  12   7       70.94       69.74     11.49 o 
   3  12   7        3.35       -1.03     12.25 o 
   4  12   7        0.47       13.43      9.89 o 
  -6  13   7      562.77      550.48     16.85 o 
  -5  13   7      189.45      196.53     18.52 o 
  -4  13   7        7.40       14.19      5.65 o 
  -3  13   7        1.56       -2.54      7.41 o 
  -2  13   7       92.24       71.68     12.94 o 
  -1  13   7       67.31       82.32     11.30 o 
   0  13   7       72.18       60.29      9.58 o 
   1  13   7       67.81       62.92     12.48 o 
   2  13   7       14.84        8.25      8.58 o 
   3  13   7       13.67       15.79     10.03 o 
  -5  14   7      217.21      188.85     20.95 o 
  -4  14   7      130.99      150.91     31.28 o 
  -3  14   7       26.73       22.72      9.89 o 
  -2  14   7      322.55      305.77     14.39 o 
  -1  14   7      504.91      457.90     13.57 o 
   0  14   7      119.11      101.98      8.91 o 
   1  14   7       36.67       48.74      7.84 o 
   2  14   7      164.25      153.90     15.20 o 
  -2  15   7        0.88       16.23      7.82 o 
  -1  15   7      179.81      155.04     16.16 o 
 -11   0   8        0.84        3.98      7.38 o 
 -10   0   8     2088.13     1996.66     47.34 o 
  -9   0   8       91.85       99.71     17.89 o 
  -8   0   8      301.89      324.17     26.15 o 
  -7   0   8        9.45       16.23     29.22 o 
  -6   0   8      684.56      657.64     53.71 o 
  -5   0   8       57.69       68.63     11.12 o 
  -4   0   8     5002.37     5104.90     71.31 o 
  -3   0   8       79.08       78.77      9.55 o 
  -2   0   8    13513.11    15253.38    191.82 o 
  -1   0   8     1387.01     1283.07     28.29 o 
   0   0   8      439.06      649.59     19.28 o 
   1   0   8        1.03       -2.92      4.01 o 
   2   0   8     2616.58     2541.93     30.28 o 
   3   0   8      167.72      191.10     15.59 o 
   4   0   8       16.15       67.58     33.64 o 
   5   0   8      145.16      212.61     68.02 o 
   6   0   8       81.91      122.47     33.64 o 
   7   0   8       21.64       35.40     16.53 o 
 -11   1   8      288.01      284.53     12.67 o 
 -10   1   8       47.21       42.31      6.77 o 
  -9   1   8        8.69        9.54      8.02 o 
  -8   1   8        2.13       -3.57      8.16 o 
  -7   1   8     2453.78     2683.86     66.53 o 
  -6   1   8       90.92      126.05     11.27 o 
  -5   1   8      319.35      339.59     12.93 o 
  -4   1   8        3.32        7.02      4.32 o 
  -3   1   8     4005.22     4323.57     43.52 o 
  -2   1   8      185.74      186.23      9.99 o 
  -1   1   8    51411.96    51367.40    321.65 o 
   0   1   8        5.66        9.48      3.47 o 
   1   1   8       17.23       30.02      3.84 o 
   2   1   8       19.68       17.67      4.29 o 
   3   1   8     2231.23     2181.41     29.30 o 
   4   1   8        1.65       -7.22      9.74 o 
   5   1   8      402.20      420.47     27.58 o 
   6   1   8        6.66        4.96      9.23 o 
   7   1   8      681.32      792.65     33.05 o 
 -10   2   8     1802.00     1778.90     25.11 o 
  -9   2   8      206.02      243.71     12.97 o 
  -8   2   8      770.13      732.69     27.27 o 
  -7   2   8       62.32       52.25     18.12 o 
  -6   2   8      387.78      395.60     17.16 o 
  -5   2   8      760.20      787.14     25.60 o 
  -4   2   8     5085.54     5241.11     54.75 o 
  -3   2   8       39.44       64.27      7.34 o 
  -2   2   8      109.16      167.22      9.74 o 
  -1   2   8       47.78       38.25      4.43 o 
   0   2   8     4957.19     4623.09     36.42 o 
   1   2   8       58.81       65.03      7.85 o 
   2   2   8     2997.26     2958.86     34.69 o 
   3   2   8      232.25      212.16     12.05 o 
   4   2   8      165.99      173.05     16.34 o 
   5   2   8       22.82       29.74      9.25 o 
   6   2   8     1208.21     1255.18     25.30 o 
   7   2   8       13.36       30.69     11.51 o 
 -10   3   8        6.59        9.03      5.20 o 
  -9   3   8      760.55      754.73     19.03 o 
  -8   3   8       49.93       55.22      9.23 o 
  -7   3   8     1051.15     1049.11     42.58 o 
  -6   3   8        5.71       24.47     14.47 o 
  -5   3   8     1387.25     1591.04     29.37 o 
  -4   3   8      223.47      266.39     12.40 o 
  -3   3   8     2028.95     1976.37     24.83 o 
  -2   3   8       16.64       14.20      3.66 o 
  -1   3   8      166.40      147.36      7.72 o 
   0   3   8       55.46       55.40      4.47 o 
   1   3   8      198.32      207.07     12.13 o 
   2   3   8      277.89      306.67     13.60 o 
   3   3   8      368.48      413.14     17.83 o 
   4   3   8       77.00      111.39     20.95 o 
   5   3   8      432.81      433.29     14.46 o 
   6   3   8        0.85        1.68      7.99 o 
   7   3   8      122.32      132.35     16.67 o 
 -10   4   8      213.49      221.71     11.08 o 
  -9   4   8        8.50       12.94      6.90 o 
  -8   4   8       55.57       74.05     25.34 o 
  -7   4   8       89.16       79.30     14.99 o 
  -6   4   8       68.51      104.24     28.12 o 
  -5   4   8      243.56      252.55     17.35 o 
  -4   4   8      222.51      230.21     12.23 o 
  -3   4   8        9.89       -2.70      5.51 o 
  -2   4   8        4.66        2.42      3.33 o 
  -1   4   8       52.72       59.57      5.09 o 
   0   4   8       54.84       64.50      8.46 o 
   1   4   8       22.71       22.12      7.94 o 
   2   4   8     1063.65     1158.04     26.95 o 
   3   4   8        0.41       -7.78     11.84 o 
   4   4   8       40.85       44.21     10.20 o 
   5   4   8        3.68       12.95      8.39 o 
   6   4   8        0.82       -4.99      6.95 o 
   7   4   8      101.28      106.39     15.64 o 
 -10   5   8       11.52       10.06      5.19 o 
  -9   5   8      166.75      191.14     13.51 o 
  -8   5   8      149.96      155.17     14.01 o 
  -7   5   8        4.20        9.67      8.58 o 
  -6   5   8      493.02      564.44     26.25 o 
  -5   5   8       74.56       94.30     13.51 o 
  -4   5   8        9.66       23.15      6.13 o 
  -3   5   8       10.82       16.65      4.87 o 
  -2   5   8      205.80      196.60      8.46 o 
  -1   5   8        8.28       12.42      6.20 o 
   0   5   8       19.97       15.99      7.09 o 
   1   5   8       29.39       33.67      8.40 o 
   2   5   8      300.40      345.62     20.94 o 
   3   5   8        5.71      -11.58     11.58 o 
   4   5   8        2.64        0.72     13.36 o 
   5   5   8      123.41      146.74     12.48 o 
   6   5   8      398.56      372.32     12.59 o 
   7   5   8       40.54       37.78     11.58 o 
 -10   6   8       70.59       51.12      7.50 o 
  -9   6   8      951.36      876.88     19.11 o 
  -8   6   8        6.59        9.91      8.84 o 
  -7   6   8        1.62       -4.89      6.86 o 
  -6   6   8       16.41       34.99     18.19 o 
  -5   6   8       12.37        8.12     10.44 o 
  -4   6   8      284.04      309.01     13.46 o 
  -3   6   8      252.47      262.61      9.96 o 
  -2   6   8        2.48       -2.17      3.29 o 
  -1   6   8      335.98      334.73     33.20 o 
   0   6   8      121.32      126.36     12.96 o 
   1   6   8      338.23      403.54     38.43 o 
   2   6   8        4.87       14.22     12.39 o 
   3   6   8       45.87       55.76     13.60 o 
   4   6   8       61.93       78.84     12.94 o 
   5   6   8       19.90       17.15      9.79 o 
   6   6   8       49.06       58.97      8.09 o 
  -9   7   8        6.66        9.21      5.30 o 
  -8   7   8     1741.18     1641.44     24.42 o 
  -7   7   8      223.65      235.06     11.54 o 
  -6   7   8       13.38       13.27      8.08 o 
  -5   7   8       30.65       18.11      8.49 o 
  -4   7   8      133.47      129.13     14.40 o 
  -3   7   8      425.51      424.21     12.68 o 
  -2   7   8      675.15      714.77     37.71 o 
  -1   7   8      282.38      264.96     22.41 o 
   0   7   8      240.78      230.52     43.55 o 
   1   7   8        0.11       -2.58     12.05 o 
   2   7   8      261.07      258.14     23.86 o 
   3   7   8      247.34      303.26     38.13 o 
   4   7   8       13.73       13.53     10.20 o 
   5   7   8      119.23      110.25     12.99 o 
   6   7   8     2239.73     2220.63     40.85 o 
  -9   8   8       74.32       61.36      8.52 o 
  -8   8   8        1.03        0.52      6.10 o 
  -7   8   8       13.19       20.17      5.98 o 
  -6   8   8      626.84      649.80     17.00 o 
  -5   8   8       57.41       50.13      6.41 o 
  -4   8   8      858.81      878.22     29.23 o 
  -3   8   8      179.30      175.23     10.85 o 
  -2   8   8       71.70       70.77     16.74 o 
  -1   8   8        1.97       -1.50     12.90 o 
   0   8   8      495.78      490.96     33.62 o 
   1   8   8        0.83        5.72     16.09 o 
   2   8   8      866.77      860.66     51.13 o 
   3   8   8       19.42        0.47     12.68 o 
   4   8   8      212.32      201.55     23.16 o 
   5   8   8      119.27       98.86     18.74 o 
   6   8   8       82.17       67.13     21.47 o 
  -9   9   8      370.36      342.82     14.01 o 
  -8   9   8       86.63       94.56     11.55 o 
  -7   9   8      766.99      802.13     18.07 o 
  -6   9   8     1264.11     1258.45     20.38 o 
  -5   9   8      102.42      114.17      9.48 o 
  -4   9   8     1526.45     1546.85     28.14 o 
  -3   9   8      206.34      231.64     24.02 o 
  -2   9   8       91.42      136.60     21.41 o 
  -1   9   8      524.50      518.12     31.59 o 
   0   9   8       33.03       33.67     10.56 o 
   1   9   8      111.21      126.48     26.49 o 
   2   9   8     2028.11     2008.03     47.22 o 
   3   9   8       37.58       31.96     11.59 o 
   4   9   8      475.00      448.39     19.13 o 
   5   9   8      527.94      517.38     18.44 o 
  -8  10   8        6.99       15.28      5.96 o 
  -7  10   8        1.06        0.53      4.49 o 
  -6  10   8       89.21      102.87      8.52 o 
  -5  10   8     1733.07     1776.35     23.79 o 
  -4  10   8     3242.04     3292.53     38.00 o 
  -3  10   8       10.08       12.06     11.99 o 
  -2  10   8       32.16       32.39     10.50 o 
  -1  10   8       11.71       19.99      7.72 o 
   0  10   8      437.18      416.23     33.03 o 
   1  10   8       50.92       47.46     11.02 o 
   2  10   8     4209.25     4183.58     63.70 o 
   3  10   8      143.45      129.23     19.26 o 
   4  10   8       14.18       11.15      7.88 o 
   5  10   8        1.71       -0.90      5.73 o 
  -7  11   8      585.69      580.81     13.37 o 
  -6  11   8       80.50       67.47      6.96 o 
  -5  11   8      216.03      237.32     10.44 o 
  -4  11   8     1297.88     1356.17     19.89 o 
  -3  11   8       51.87       75.93     34.45 o 
  -2  11   8        3.70       28.61     11.13 o 
  -1  11   8     1273.29     1225.49     32.34 o 
   0  11   8        0.09       -2.39     12.70 o 
   1  11   8       33.96       24.90     15.64 o 
   2  11   8     1218.39     1285.11     25.39 o 
   3  11   8       15.24       20.36     14.76 o 
   4  11   8       20.66       27.00     13.13 o 
  -7  12   8       49.89       15.79      7.23 o 
  -6  12   8      454.31      466.02     13.21 o 
  -5  12   8      258.59      248.50     11.70 o 
  -4  12   8      364.79      354.91     16.29 o 
  -3  12   8      182.71      184.48     12.80 o 
  -2  12   8      375.21      395.83     17.07 o 
  -1  12   8        0.23       -1.48      7.30 o 
   0  12   8       19.09       26.34     12.64 o 
   1  12   8        0.10        9.15     13.43 o 
   2  12   8      179.45      185.82     17.48 o 
   3  12   8       17.14        2.21     10.48 o 
  -5  13   8        1.05        3.25      5.53 o 
  -4  13   8        8.74        8.37      5.45 o 
  -3  13   8      487.58      551.28     21.01 o 
  -2  13   8       17.05       19.10      6.44 o 
  -1  13   8     3476.07     3218.58     41.77 o 
   0  13   8      126.76      117.87     14.89 o 
   1  13   8        2.48        9.07      8.28 o 
   2  13   8       18.79       17.11     23.98 o 
  -4  14   8      679.66      663.28     18.21 o 
  -3  14   8       11.12        2.02      5.14 o 
  -2  14   8      253.40      244.18     12.11 o 
  -1  14   8       19.21       17.83      5.25 o 
   0  14   8       25.32       22.30      6.29 o 
 -10   1   9      530.45      506.02     16.86 o 
  -9   1   9       61.15       57.72      9.82 o 
  -8   1   9      283.98      280.67     18.50 o 
  -7   1   9       22.10       -6.80     19.39 o 
  -6   1   9       79.82       99.03     10.69 o 
  -5   1   9      169.49      181.58     10.55 o 
  -4   1   9        0.01        4.99      5.39 o 
  -3   1   9      242.07      247.14     11.47 o 
  -2   1   9      185.00      198.37      9.74 o 
  -1   1   9      951.00      982.56     17.71 o 
   0   1   9      381.15      375.50      9.88 o 
   1   1   9       53.79       50.43      4.77 o 
   2   1   9       53.19       66.96      9.01 o 
   3   1   9      210.54      203.19     10.29 o 
   4   1   9       19.93       54.68     11.90 o 
   5   1   9       76.01      110.78     13.44 o 
   6   1   9       30.48       23.36      7.21 o 
   7   1   9      233.39      237.85     17.85 o 
 -10   2   9        4.16       13.31      8.07 o 
  -9   2   9     1124.71     1182.33     23.14 o 
  -8   2   9      898.59      830.66     24.69 o 
  -7   2   9        4.31        2.91     16.72 o 
  -6   2   9      222.94      236.47     16.78 o 
  -5   2   9      151.76      165.84     11.84 o 
  -4   2   9       99.09      114.72      9.55 o 
  -3   2   9       13.92        6.02      5.37 o 
  -2   2   9      111.64      108.26      7.59 o 
  -1   2   9        0.68       -0.30      3.79 o 
   0   2   9      412.92      381.47      9.71 o 
   1   2   9       90.38       78.60      9.20 o 
   2   2   9        8.03        3.99      7.72 o 
   3   2   9      379.48      318.95     16.98 o 
   4   2   9      551.31      551.46     24.02 o 
   5   2   9       80.77       93.94      9.57 o 
   6   2   9      240.68      269.73     23.61 o 
   7   2   9       74.38       70.38     12.84 o 
 -10   3   9       32.80       27.35      7.27 o 
  -9   3   9      478.47      505.34     17.88 o 
  -8   3   9       30.11       38.76     10.73 o 
  -7   3   9       54.83       73.06      8.00 o 
  -6   3   9       43.87       52.28     11.35 o 
  -5   3   9     3425.06     3312.42     42.25 o 
  -4   3   9       32.64       30.64      7.27 o 
  -3   3   9     1088.37     1034.58     36.54 o 
  -2   3   9        8.79        9.80      4.26 o 
  -1   3   9       32.67       37.30      4.72 o 
   0   3   9       97.38       88.33     11.85 o 
   1   3   9       82.03       81.54     11.47 o 
   2   3   9     1388.68     1464.70     28.41 o 
   3   3   9      509.61      522.42     17.09 o 
   4   3   9      164.36      165.60     13.30 o 
   5   3   9       45.65       51.37      9.76 o 
   6   3   9       32.77       13.43     10.77 o 
 -10   4   9       22.28       19.96      4.65 o 
  -9   4   9       19.86       19.83      6.71 o 
  -8   4   9     1120.95     1111.91     25.84 o 
  -7   4   9       51.18       40.35      9.47 o 
  -6   4   9      520.41      512.46     27.45 o 
  -5   4   9       52.17       66.09     10.29 o 
  -4   4   9      500.66      548.68     18.26 o 
  -3   4   9       43.62       38.77      6.28 o 
  -2   4   9     1534.38     1448.71     19.62 o 
  -1   4   9        6.04        6.88      5.00 o 
   0   4   9     1108.12     1093.22     30.29 o 
   1   4   9       31.85       47.52     11.09 o 
   2   4   9       28.23       49.91     13.26 o 
   3   4   9      109.49      117.18     12.56 o 
   4   4   9      382.02      424.00     18.40 o 
   5   4   9       29.13       38.85      7.79 o 
   6   4   9      425.48      411.76     13.45 o 
 -10   5   9       52.87       51.44      6.28 o 
  -9   5   9     1904.08     1825.81     26.46 o 
  -8   5   9       30.08       34.89      8.20 o 
  -7   5   9       79.50       78.24     10.38 o 
  -6   5   9       52.16       41.42     20.01 o 
  -5   5   9     4438.63     4546.40     66.50 o 
  -4   5   9       71.00       89.75      9.61 o 
  -3   5   9     1076.07      983.31     24.92 o 
  -2   5   9        0.47        6.07      4.13 o 
  -1   5   9        5.14       -1.57      8.98 o 
   0   5   9       14.98       21.35     10.47 o 
   1   5   9     1590.21     1694.85     37.62 o 
   2   5   9       45.48       74.49     15.59 o 
   3   5   9      547.48      562.52     23.08 o 
   4   5   9        9.64       17.82      9.77 o 
   5   5   9       31.88       30.26      7.54 o 
   6   5   9      123.81      134.12     11.41 o 
  -9   6   9        0.03        4.08      6.04 o 
  -8   6   9     1112.61     1042.22     20.36 o 
  -7   6   9        0.31        7.90      6.85 o 
  -6   6   9     2425.69     2394.62     36.28 o 
  -5   6   9        2.05        3.02      8.05 o 
  -4   6   9       36.59       31.19      8.04 o 
  -3   6   9        9.41       13.73      5.56 o 
  -2   6   9     2923.86     2740.11     90.89 o 
  -1   6   9        1.86        1.05     13.49 o 
   0   6   9     1401.59     1381.41     56.61 o 
   1   6   9       22.62       -1.65     24.55 o 
   2   6   9        2.38        3.31     10.41 o 
   3   6   9       42.73       33.01     11.41 o 
   4   6   9      306.57      368.33     20.26 o 
   5   6   9       38.98       37.39      6.57 o 
   6   6   9      348.92      354.55     14.59 o 
  -9   7   9     1494.02     1503.43     24.15 o 
  -8   7   9        7.05       10.08      6.07 o 
  -7   7   9        0.27       10.63      6.01 o 
  -6   7   9        2.62       21.81      7.42 o 
  -5   7   9      513.49      538.32     14.86 o 
  -4   7   9       13.10       12.34      6.82 o 
  -3   7   9     1085.55     1035.15     24.74 o 
  -2   7   9        2.83        8.90     13.46 o 
  -1   7   9      350.03      380.40     29.05 o 
   0   7   9        9.73        3.53     16.71 o 
   1   7   9      829.51      792.09     60.49 o 
   2   7   9       22.78       31.92     15.05 o 
   3   7   9     1162.28     1017.52     66.84 o 
   4   7   9        7.19        7.57     16.30 o 
   5   7   9       52.31       23.31     11.66 o 
  -9   8   9       33.98       33.17      7.09 o 
  -8   8   9      608.61      635.60     18.67 o 
  -7   8   9      162.08      171.93     11.62 o 
  -6   8   9        6.30        6.13      6.47 o 
  -5   8   9      145.84      156.97     11.29 o 
  -4   8   9        4.06       -7.11      7.11 o 
  -3   8   9       24.25       46.20     16.91 o 
  -2   8   9       13.94       16.51     19.70 o 
  -1   8   9      231.22      236.03     27.34 o 
   0   8   9      500.36      468.65     28.25 o 
   1   8   9       47.02       47.93     17.70 o 
   2   8   9      400.92      360.05     30.15 o 
   3   8   9       94.22       90.47     22.13 o 
   4   8   9        4.94       26.80     12.48 o 
   5   8   9      104.39      100.47     10.54 o 
  -8   9   9       48.80       56.45      8.47 o 
  -7   9   9      243.01      229.59     14.21 o 
  -6   9   9      335.24      323.36     14.77 o 
  -5   9   9     2207.02     2300.82     30.60 o 
  -4   9   9       10.09        3.23      7.05 o 
  -3   9   9       59.06       58.50      8.79 o 
  -2   9   9       90.89       70.95     10.10 o 
  -1   9   9       56.89       62.81     12.37 o 
   0   9   9       24.00       40.77     11.07 o 
   1   9   9      991.59      921.82     34.47 o 
   2   9   9     1615.73     1460.02     52.60 o 
   3   9   9      481.72      485.19     25.85 o 
   4   9   9        3.57        8.38      7.67 o 
  -8  10   9      135.04      135.67     11.46 o 
  -7  10   9        2.71        1.29      3.84 o 
  -6  10   9        7.74       13.65      4.72 o 
  -5  10   9        0.57        2.01      5.65 o 
  -4  10   9      426.81      420.68     14.68 o 
  -3  10   9       37.55       27.60     13.32 o 
  -2  10   9      230.70      207.22     27.59 o 
  -1  10   9        1.71       -6.93      8.18 o 
   0  10   9       64.89       73.45     11.47 o 
   1  10   9      196.73      196.88     15.71 o 
   2  10   9       34.05       43.68     12.98 o 
   3  10   9     1508.41     1431.96     32.98 o 
   4  10   9       53.17       52.55      7.72 o 
  -7  11   9        6.97       10.66      4.70 o 
  -6  11   9       42.14       37.63      5.34 o 
  -5  11   9       72.77       51.52      5.72 o 
  -4  11   9       45.83       42.32      7.29 o 
  -3  11   9       11.84        3.96      7.99 o 
  -2  11   9        1.60        5.16      8.28 o 
  -1  11   9        0.13       -3.02     10.73 o 
   0  11   9       28.38       21.81     13.01 o 
   1  11   9        3.09       23.31     14.76 o 
   2  11   9     3111.66     3267.84     87.06 o 
   3  11   9       48.34       38.36     13.43 o 
  -6  12   9        7.79        5.98      5.78 o 
  -5  12   9      115.01      109.13      9.05 o 
  -4  12   9        2.31       -3.06      4.69 o 
  -3  12   9      132.79      117.89     15.89 o 
  -2  12   9       12.51        6.57      6.99 o 
  -1  12   9       88.98       90.18     14.82 o 
   0  12   9      203.71      222.21     23.31 o 
   1  12   9      258.75      256.24     20.07 o 
   2  12   9       85.29       96.35     19.85 o 
  -5  13   9       63.73       67.20      8.78 o 
  -4  13   9        0.28        5.03      4.70 o 
  -3  13   9       69.17       58.12     15.37 o 
  -2  13   9       48.37       39.96      6.38 o 
  -1  13   9        1.69       10.48      8.06 o 
   0  13   9      134.55      140.99     13.78 o 
   1  13   9        7.41       11.33     17.63 o 
 -10   0  10      272.67      286.27     18.69 o 
  -9   0  10      148.18      125.61     16.01 o 
  -8   0  10     8266.37     8677.94    141.47 o 
  -7   0  10       25.49       25.47     20.44 o 
  -6   0  10       57.51       71.87     13.65 o 
  -5   0  10       42.68       47.57     12.68 o 
  -4   0  10      690.25      625.72     47.95 o 
  -3   0  10        8.96        9.79      8.42 o 
  -2   0  10       24.27       18.29      8.05 o 
  -1   0  10        3.95       -4.98      6.16 o 
   0   0  10       52.61       71.05      7.82 o 
   1   0  10       11.68        8.81      6.29 o 
   2   0  10       34.77       26.05     10.88 o 
   3   0  10       10.41       23.98     26.93 o 
   4   0  10      892.33      815.52     63.89 o 
   5   0  10      316.84      320.06     66.99 o 
   6   0  10     8031.87     8570.88    145.78 o 
 -10   1  10      116.31      106.07     11.05 o 
  -9   1  10     4454.75     4486.95     54.30 o 
  -8   1  10        2.41        4.89     11.89 o 
  -7   1  10     1098.38     1239.95     48.28 o 
  -6   1  10        0.09        7.43      9.73 o 
  -5   1  10      434.23      441.25     16.96 o 
  -4   1  10       11.77       10.15      6.88 o 
  -3   1  10      354.78      394.45     14.44 o 
  -2   1  10       58.26       42.67      7.94 o 
  -1   1  10       26.39       23.62      5.24 o 
   0   1  10        1.38        0.15      4.24 o 
   1   1  10      597.02      566.98     12.59 o 
   2   1  10       10.70       11.68      7.23 o 
   3   1  10      138.49      151.20     19.35 o 
   4   1  10      163.34      171.65     15.09 o 
   5   1  10     3543.34     3774.15     86.54 o 
   6   1  10      346.85      349.55     22.13 o 
 -10   2  10      292.07      313.94     12.98 o 
  -9   2  10       90.09       79.93     10.33 o 
  -8   2  10     1099.47     1087.84     35.75 o 
  -7   2  10       11.37        4.61      9.50 o 
  -6   2  10      333.10      359.60     19.72 o 
  -5   2  10        3.68        3.48      8.63 o 
  -4   2  10       26.43       31.32      7.42 o 
  -3   2  10       13.47        3.54      6.53 o 
  -2   2  10      367.82      381.06     20.18 o 
  -1   2  10        2.09       -2.54      4.33 o 
   0   2  10      229.13      237.95     11.00 o 
   1   2  10        6.28       -6.88      8.07 o 
   2   2  10     1660.92     1708.39     32.01 o 
   3   2  10       46.86       22.06     13.77 o 
   4   2  10     1884.35     1947.11     37.12 o 
   5   2  10        6.02        0.30     11.41 o 
   6   2  10      748.09      855.59     22.22 o 
 -10   3  10        0.11        3.30      6.75 o 
  -9   3  10        0.24        5.62      9.56 o 
  -8   3  10       45.98       37.29     10.78 o 
  -7   3  10      958.51      999.93     28.52 o 
  -6   3  10      704.08      789.63     30.77 o 
  -5   3  10     2697.40     2744.67     40.84 o 
  -4   3  10      369.46      455.67     19.63 o 
  -3   3  10       93.43       90.12      8.56 o 
  -2   3  10      118.30      110.22      9.15 o 
  -1   3  10      492.85      502.03     11.26 o 
   0   3  10       27.07       33.57     10.97 o 
   1   3  10      131.84      123.30     14.92 o 
   2   3  10     1111.88     1262.64     26.09 o 
   3   3  10        0.53       -8.43      8.43 o 
   4   3  10        2.43       16.41      9.81 o 
   5   3  10      285.30      307.82     17.22 o 
   6   3  10       39.38       44.88      7.67 o 
 -10   4  10       14.08       16.94      5.13 o 
  -9   4  10      130.86      129.75     10.02 o 
  -8   4  10      104.00      123.13     11.70 o 
  -7   4  10      155.03      157.07     11.20 o 
  -6   4  10       13.87       22.16      7.28 o 
  -5   4  10      146.16      158.95     13.45 o 
  -4   4  10        2.62        0.51      6.97 o 
  -3   4  10      638.55      617.07     16.00 o 
  -2   4  10      947.98      988.20     16.52 o 
  -1   4  10      188.73      187.43     16.33 o 
   0   4  10        2.52       16.35     11.39 o 
   1   4  10       77.61       90.00     18.18 o 
   2   4  10      885.16      942.29     27.87 o 
   3   4  10      434.52      477.66     23.54 o 
   4   4  10      125.20      172.96     18.02 o 
   5   4  10       75.82       71.09     10.04 o 
   6   4  10       47.35       46.77     10.77 o 
  -9   5  10       15.88       16.14      5.30 o 
  -8   5  10      169.15      176.46     13.82 o 
  -7   5  10       10.26        2.03      6.90 o 
  -6   5  10      401.90      421.96     13.92 o 
  -5   5  10      502.74      584.02     33.36 o 
  -4   5  10      467.76      441.04     16.59 o 
  -3   5  10       12.03       19.86      6.40 o 
  -2   5  10      554.48      622.95     18.97 o 
  -1   5  10      142.62      155.72     16.83 o 
   0   5  10      312.80      355.31     22.91 o 
   1   5  10        5.17        5.82     18.63 o 
   2   5  10        0.67      -10.19     10.19 o 
   3   5  10        4.77        3.18      9.48 o 
   4   5  10      140.15      163.24     14.19 o 
   5   5  10       65.27       58.39      9.23 o 
  -9   6  10       59.42       48.14      5.78 o 
  -8   6  10        3.03        4.92      6.41 o 
  -7   6  10      175.69      176.60     11.72 o 
  -6   6  10        0.00        3.86      7.22 o 
  -5   6  10       60.67       55.11      6.89 o 
  -4   6  10       40.90       35.49      7.75 o 
  -3   6  10        1.97       11.91      8.05 o 
  -2   6  10        0.34      -19.18     19.18 o 
  -1   6  10     2446.33     2622.40     73.04 o 
   0   6  10        6.06        9.41     17.11 o 
   1   6  10      557.98      521.32     44.23 o 
   2   6  10        9.63        7.77     10.92 o 
   3   6  10       54.16       50.13     11.82 o 
   4   6  10      133.45      119.61     11.02 o 
   5   6  10       19.81       15.78      6.03 o 
  -9   7  10       20.30       28.76      6.02 o 
  -8   7  10        7.11        3.86      5.50 o 
  -7   7  10       13.54       13.95      6.38 o 
  -6   7  10        1.45        1.91      6.76 o 
  -5   7  10       35.40       33.55      7.68 o 
  -4   7  10        8.07        7.89      6.24 o 
  -3   7  10       75.35       85.08      9.70 o 
  -2   7  10     2570.00     2886.72    108.16 o 
  -1   7  10        2.74        9.29     14.16 o 
   0   7  10       85.36       58.16     18.69 o 
   1   7  10      209.76      180.38     26.59 o 
   2   7  10        6.62       -9.89     14.90 o 
   3   7  10       99.28      101.97     24.35 o 
   4   7  10        8.40       -4.72      9.74 o 
   5   7  10       42.00       52.23     12.10 o 
  -8   8  10      274.31      290.49     12.79 o 
  -7   8  10       70.21       76.75      7.47 o 
  -6   8  10      130.06      169.29     11.31 o 
  -5   8  10       75.47       71.84      8.27 o 
  -4   8  10      423.10      437.33     17.69 o 
  -3   8  10        7.59       13.30      7.72 o 
  -2   8  10      288.30      255.60     18.93 o 
  -1   8  10     1389.69     1361.37     42.34 o 
   0   8  10        3.48       -0.15     15.79 o 
   1   8  10      220.18      192.16     20.44 o 
   2   8  10      531.51      516.95     24.72 o 
   3   8  10       48.84       36.43      9.66 o 
   4   8  10      100.95      100.04     11.47 o 
  -8   9  10       12.81       17.13      4.67 o 
  -7   9  10      134.70      142.63      7.50 o 
  -6   9  10     1478.97     1447.20     19.90 o 
  -5   9  10     2627.93     2727.04     35.61 o 
  -4   9  10       23.88       33.97      7.38 o 
  -3   9  10       51.45       55.17     15.45 o 
  -2   9  10        8.99        9.15      9.92 o 
  -1   9  10      802.70      836.58     26.62 o 
   0   9  10      129.97      101.30     16.08 o 
   1   9  10      502.24      536.06     30.99 o 
   2   9  10     1636.08     1613.35     40.28 o 
   3   9  10      166.03      203.56     14.29 o 
   4   9  10        9.53       14.02      6.22 o 
  -7  10  10       10.98        7.22      3.76 o 
  -6  10  10       97.51       97.49      9.93 o 
  -5  10  10     1765.54     1783.87     23.63 o 
  -4  10  10      250.81      264.36     26.15 o 
  -3  10  10       41.09       67.08     15.91 o 
  -2  10  10      934.71     1016.29     39.60 o 
  -1  10  10       72.55       63.55     15.79 o 
   0  10  10       22.86       18.73      8.74 o 
   1  10  10      187.69      237.26     18.44 o 
   2  10  10      794.41      771.44     22.68 o 
   3  10  10     2746.00     2556.79     65.07 o 
  -6  11  10      866.83      821.03     17.81 o 
  -5  11  10      615.17      622.22     20.57 o 
  -4  11  10      151.76      147.45     10.14 o 
  -3  11  10        0.93        0.89     11.95 o 
  -2  11  10      102.19      121.44     20.21 o 
  -1  11  10      629.36      608.95     35.71 o 
   0  11  10       66.73       56.07     16.53 o 
   1  11  10      267.43      257.04     24.79 o 
   2  11  10      840.03      841.20     36.74 o 
  -5  12  10       19.24       25.79      5.38 o 
  -4  12  10      833.19      812.49     15.92 o 
  -3  12  10        3.27       -6.84      6.84 o 
  -2  12  10      737.44      752.86     27.36 o 
  -1  12  10      113.30      122.47     14.57 o 
   0  12  10        9.20        4.81      7.86 o 
   1  12  10      249.75      232.28     15.56 o 
  -3  13  10       84.82       81.45     14.46 o 
  -2  13  10        3.53        4.61      6.03 o 
  -1  13  10      246.07      246.86     25.38 o 
 -10   1  11       73.19       76.56      8.11 o 
  -9   1  11       56.00       47.74     10.31 o 
  -8   1  11       21.54       17.00     12.63 o 
  -7   1  11      323.43      335.79     24.21 o 
  -6   1  11      542.03      523.71     31.90 o 
  -5   1  11       16.83       14.39     10.37 o 
  -4   1  11       69.28       67.93     10.04 o 
  -3   1  11      303.55      285.76     14.13 o 
  -2   1  11     1773.63     1779.41     30.29 o 
  -1   1  11      396.13      368.37     11.79 o 
   0   1  11       25.20       26.33      5.16 o 
   1   1  11       44.48       38.55      7.73 o 
   2   1  11       17.25       21.60      9.33 o 
   3   1  11      132.85      137.20     14.80 o 
   4   1  11       93.74      106.69     15.65 o 
   5   1  11      160.53      162.60     18.59 o 
 -10   2  11      532.61      541.56     14.88 o 
  -9   2  11       76.39       87.63     12.64 o 
  -8   2  11       68.94       70.61     11.87 o 
  -7   2  11        2.59        1.05      7.40 o 
  -6   2  11       75.74       47.02     11.35 o 
  -5   2  11      457.70      547.90     25.24 o 
  -4   2  11      395.80      413.56     16.84 o 
  -3   2  11      218.81      218.90     19.12 o 
  -2   2  11       10.52       18.56      6.28 o 
  -1   2  11       40.79       54.35      9.03 o 
   0   2  11      532.95      524.47     18.31 o 
   1   2  11       11.74       12.14      7.31 o 
   2   2  11      946.77      928.67     26.26 o 
   3   2  11        6.71       -0.26      9.66 o 
   4   2  11       23.94       22.68      7.66 o 
   5   2  11       18.44       22.43     11.07 o 
 -10   3  11       77.25       64.31      9.43 o 
  -9   3  11      153.81      144.14     16.25 o 
  -8   3  11        6.82       12.18      9.15 o 
  -7   3  11      783.94      729.17     21.46 o 
  -6   3  11      627.30      591.34     18.74 o 
  -5   3  11       17.30       20.16     15.31 o 
  -4   3  11      115.37      143.15     19.34 o 
  -3   3  11      893.85      853.67     19.52 o 
  -2   3  11       13.16       14.01      5.62 o 
  -1   3  11      751.41      737.57     17.70 o 
   0   3  11      226.13      261.66     23.28 o 
   1   3  11      133.09      122.25     13.44 o 
   2   3  11       40.11       45.92     12.04 o 
   3   3  11       79.85      100.94     13.43 o 
   4   3  11       11.09        4.15      7.23 o 
   5   3  11      286.28      338.78     22.28 o 
  -9   4  11        1.27       -0.68      6.39 o 
  -8   4  11        4.42       -1.84      8.94 o 
  -7   4  11       29.14       27.72      8.09 o 
  -6   4  11      575.28      574.53     23.09 o 
  -5   4  11      223.65      220.42     15.76 o 
  -4   4  11      649.52      599.86     25.97 o 
  -3   4  11      155.97      154.72     10.45 o 
  -2   4  11       99.72      107.80     11.41 o 
  -1   4  11       10.49       27.55     16.34 o 
   0   4  11      667.85      642.85     27.60 o 
   1   4  11       77.80       83.81     14.33 o 
   2   4  11     3256.46     3279.70     67.60 o 
   3   4  11       61.43       81.65     17.65 o 
   4   4  11        0.17        4.58      7.87 o 
   5   4  11       17.34       19.33      9.74 o 
  -9   5  11      788.69      797.21     16.45 o 
  -8   5  11       10.62        8.91      8.36 o 
  -7   5  11      510.55      466.93     18.19 o 
  -6   5  11       30.16       26.70     10.21 o 
  -5   5  11      138.19      125.98     12.65 o 
  -4   5  11      138.61      111.05      9.15 o 
  -3   5  11      968.79      932.59     28.22 o 
  -2   5  11        0.55       12.59     16.81 o 
  -1   5  11     1783.92     1896.02     32.87 o 
   0   5  11       88.55       71.76     13.69 o 
   1   5  11       15.71       17.86     11.27 o 
   2   5  11      199.77      208.57     21.04 o 
   3   5  11      530.12      578.84     19.26 o 
   4   5  11       84.96       91.98      9.55 o 
  -9   6  11        6.80       -4.75      4.75 o 
  -8   6  11      111.61      131.28     13.40 o 
  -7   6  11       21.69       21.57      7.76 o 
  -6   6  11      588.26      567.02     20.47 o 
  -5   6  11        0.01        1.13      6.74 o 
  -4   6  11     1629.09     1569.77     24.52 o 
  -3   6  11       94.33       83.31     10.42 o 
  -2   6  11      709.30      695.53     34.67 o 
  -1   6  11      200.24      171.72     26.82 o 
   0   6  11      946.74      929.90     44.36 o 
   1   6  11        4.66      -10.26     10.51 o 
   2   6  11     1325.27     1277.93     45.30 o 
   3   6  11      122.55      106.43     14.45 o 
   4   6  11       26.64       30.08      6.30 o 
  -8   7  11       41.49       43.25      7.17 o 
  -7   7  11      376.33      377.55     12.45 o 
  -6   7  11       65.88       56.45      8.16 o 
  -5   7  11       40.71       38.84      7.87 o 
  -4   7  11       70.30       61.94      8.83 o 
  -3   7  11      758.16      785.47     21.16 o 
  -2   7  11       36.12        2.51     16.82 o 
  -1   7  11      711.99      620.61     38.81 o 
   0   7  11       23.35        5.75     16.53 o 
   1   7  11       27.40       24.20     17.85 o 
   2   7  11        1.23       13.57     14.46 o 
   3   7  11      844.12      842.97     37.92 o 
   4   7  11        8.28        5.08      6.55 o 
  -8   8  11       35.47       35.87      4.60 o 
  -7   8  11        1.11        1.60      4.40 o 
  -6   8  11     1571.17     1461.34     21.61 o 
  -5   8  11        4.94       -1.63      7.41 o 
  -4   8  11     1135.61     1121.68     25.28 o 
  -3   8  11        6.47       -2.88      8.37 o 
  -2   8  11       37.08       27.65     10.75 o 
  -1   8  11       11.68       20.66     16.38 o 
   0   8  11      394.17      396.48     62.05 o 
   1   8  11       28.02       32.89     10.95 o 
   2   8  11      629.65      572.91     22.66 o 
   3   8  11        1.60       -0.21      7.12 o 
  -7   9  11       66.73       75.31      6.29 o 
  -6   9  11      489.54      471.68     13.75 o 
  -5   9  11       95.41       90.27     10.56 o 
  -4   9  11        7.03        3.70      9.43 o 
  -3   9  11      170.12      227.12     22.62 o 
  -2   9  11        2.34        2.29     10.55 o 
  -1   9  11      422.37      453.55     20.10 o 
   0   9  11       22.22       31.87     13.13 o 
   1   9  11      211.28      238.83     21.10 o 
   2   9  11       55.24       46.45      9.22 o 
   3   9  11       34.12       29.97      8.71 o 
  -6  10  11       58.99       63.22      5.82 o 
  -5  10  11     2609.58     2612.59     48.25 o 
  -4  10  11      355.94      324.54     18.87 o 
  -3  10  11       13.34       14.31     13.72 o 
  -2  10  11       52.57       30.84     15.35 o 
  -1  10  11       45.32       69.79     17.56 o 
   0  10  11        0.61       -3.54     13.28 o 
   1  10  11       71.70       74.81     17.41 o 
   2  10  11     1044.96     1012.65     38.36 o 
  -5  11  11      112.40      120.99      8.77 o 
  -4  11  11      134.67      118.77     11.46 o 
  -3  11  11        0.02       -5.02      9.30 o 
  -2  11  11        6.29        3.69     10.77 o 
  -1  11  11        3.45        0.59     10.62 o 
   0  11  11       76.76       77.76     16.23 o 
  -3  12  11      422.10      455.66     17.32 o 
  -2  12  11        7.32        6.63      8.63 o 
  -1  12  11       29.50       29.11     10.62 o 
  -9   0  12       75.58       60.51     15.35 o 
  -8   0  12      756.98      705.60     52.23 o 
  -7   0  12       59.96       51.49     13.80 o 
  -6   0  12     1389.65     1439.86     40.20 o 
  -5   0  12       24.93       15.64      9.22 o 
  -4   0  12       50.82       56.49     10.69 o 
  -3   0  12       97.11       83.71     20.69 o 
  -2   0  12    26887.51    27182.06    272.47 o 
  -1   0  12      453.48      464.56     13.91 o 
   0   0  12      133.83      177.86     11.96 o 
   1   0  12       33.53       14.26     10.87 o 
   2   0  12      313.57      346.11     19.99 o 
   3   0  12       48.75       72.89     16.67 o 
   4   0  12      395.61      406.51     26.12 o 
  -9   1  12      583.89      563.41     26.73 o 
  -8   1  12        3.76       -2.65      6.83 o 
  -7   1  12      179.71      152.86     27.59 o 
  -6   1  12       26.60       13.44      9.59 o 
  -5   1  12     1570.32     1559.37     28.25 o 
  -4   1  12        8.10       10.64      6.67 o 
  -3   1  12      220.21      313.96     32.71 o 
  -2   1  12       50.05       50.03      9.73 o 
  -1   1  12     2919.29     3107.43     25.39 o 
   0   1  12       33.36       21.86      6.64 o 
   1   1  12     1194.81     1303.29     22.22 o 
   2   1  12       17.02       -3.84      9.46 o 
   4   1  12       53.45       44.71     12.69 o 
  -9   2  12       74.53       71.88     14.06 o 
  -8   2  12      217.05      233.34     17.52 o 
  -7   2  12        0.23       -2.12     11.70 o 
  -6   2  12      211.48      226.64     22.34 o 
  -5   2  12      222.86      224.54     13.75 o 
  -4   2  12        0.66        6.17      8.04 o 
  -3   2  12      183.69      199.10     12.82 o 
  -2   2  12     3661.20     3690.69     30.91 o 
  -1   2  12        4.45       -5.17      7.44 o 
   0   2  12     2111.65     2181.10     31.90 o 
   1   2  12        5.79        2.80      7.44 o 
   2   2  12      224.65      250.16     35.56 o 
   3   2  12      115.18      100.89     26.27 o 
   4   2  12      303.45      373.31     24.20 o 
  -9   3  12      615.18      582.37     16.71 o 
  -8   3  12       27.57       38.95     17.49 o 
  -7   3  12       19.40       25.29      8.17 o 
  -6   3  12      197.82      182.47     14.60 o 
  -5   3  12     1775.16     1763.86     36.47 o 
  -4   3  12       13.23       21.16      9.21 o 
  -3   3  12      545.35      555.90     14.41 o 
  -2   3  12       56.40       51.02      8.78 o 
  -1   3  12      327.92      309.25     17.74 o 
   0   3  12        0.46        1.78      8.21 o 
   1   3  12      543.59      578.45     27.35 o 
   2   3  12       40.87       45.91      9.72 o 
   3   3  12       15.98       10.64      8.39 o 
   4   3  12        3.31       -9.30      9.30 o 
  -9   4  12        0.01       -5.31      5.31 o 
  -8   4  12      313.96      317.14     18.52 o 
  -7   4  12       20.50       24.30     10.15 o 
  -6   4  12       32.86       28.25      7.72 o 
  -5   4  12       91.30      108.79     12.00 o 
  -4   4  12       70.34       63.07      9.32 o 
  -3   4  12       73.34       61.85     11.12 o 
  -2   4  12       39.75       43.23      8.55 o 
  -1   4  12        2.30        7.23      8.04 o 
   0   4  12       61.00       54.07     12.92 o 
   1   4  12      103.97      143.11     18.68 o 
   2   4  12      387.89      393.85     36.37 o 
   3   4  12        3.08        6.84      8.61 o 
   4   4  12       71.53       56.66     12.10 o 
  -9   5  12        6.82        8.60      9.15 o 
  -8   5  12        4.86        1.31      7.64 o 
  -7   5  12       15.28       18.20      7.71 o 
  -6   5  12       46.18       59.73      7.85 o 
  -5   5  12        0.16       -2.60      7.22 o 
  -4   5  12      133.40      123.71     14.46 o 
  -3   5  12       26.63       30.42      8.25 o 
  -2   5  12        9.02        7.51      9.91 o 
  -1   5  12       15.87       12.93     15.34 o 
   0   5  12      218.94      241.35     26.19 o 
   1   5  12        7.72       22.03     11.43 o 
   2   5  12       15.81        8.94      8.09 o 
   3   5  12       70.10       77.54      9.03 o 
   4   5  12       37.63       34.38      7.97 o 
  -8   6  12       20.28       21.93      7.25 o 
  -7   6  12       74.49       70.19      8.14 o 
  -6   6  12       52.97       69.67     17.98 o 
  -5   6  12       34.50       24.75      5.99 o 
  -4   6  12        2.07        3.37      8.42 o 
  -3   6  12       34.54       15.09      8.57 o 
  -2   6  12       81.02       50.38     15.27 o 
  -1   6  12      252.27      200.38     30.10 o 
   0   6  12        2.05       -6.79     13.87 o 
   1   6  12       31.17       28.18     16.53 o 
   2   6  12       26.07       19.92     13.43 o 
   3   6  12       45.76       65.49     12.10 o 
  -8   7  12      248.38      234.01      9.06 o 
  -7   7  12       11.24       18.55      5.66 o 
  -6   7  12        5.91       10.76      5.92 o 
  -5   7  12      195.99      213.56     14.11 o 
  -4   7  12       21.86       23.44      8.01 o 
  -3   7  12      179.05      175.89     18.45 o 
  -2   7  12       28.72       56.96     16.53 o 
  -1   7  12       11.17        7.12     10.90 o 
   0   7  12        0.15       15.79     10.40 o 
   1   7  12       72.17       44.12     15.05 o 
   2   7  12       20.45       31.28     13.43 o 
   3   7  12      107.80      107.96     10.92 o 
  -7   8  12      328.83      328.86     10.85 o 
  -6   8  12      283.28      295.36     15.55 o 
  -5   8  12      119.80       99.85     10.26 o 
  -4   8  12        1.26       -2.18      9.36 o 
  -3   8  12      172.80      195.93     13.11 o 
  -2   8  12      136.13      124.24     20.66 o 
  -1   8  12       12.56       16.14      9.84 o 
   0   8  12      128.45      130.05     14.83 o 
   1   8  12       74.82       78.51     20.14 o 
   2   8  12       10.22        7.76      7.39 o 
  -6   9  12       27.33       10.10      6.80 o 
  -5   9  12      882.46      969.10     53.34 o 
  -4   9  12       58.08       52.86     12.32 o 
  -3   9  12      355.84      348.22     29.51 o 
  -2   9  12       38.11       32.61     15.94 o 
  -1   9  12        0.14        3.98      9.00 o 
   0   9  12       22.19        6.25      8.85 o 
   1   9  12     1411.75     1466.88     29.73 o 
  -5  10  12     2283.53     2286.56     41.16 o 
  -4  10  12      370.52      366.87     17.27 o 
  -3  10  12        4.12       -9.44     10.03 o 
  -2  10  12      230.02      221.92     22.28 o 
  -1  10  12       48.71       66.40     15.49 o 
   0  10  12      217.15      245.08     23.61 o 
  -4  11  12       29.41       33.05      9.59 o 
  -3  11  12       19.87       22.43      9.59 o 
  -2  11  12        0.74       -8.56      8.56 o 
  -9   1  13      187.75      175.36     10.87 o 
  -8   1  13       80.51       72.74      9.87 o 
  -7   1  13        6.47       -0.26      6.49 o 
  -6   1  13      134.82      156.30     14.97 o 
  -5   1  13       63.42       73.89     11.07 o 
  -4   1  13        0.28       -2.99      6.93 o 
  -3   1  13        9.69       13.59      6.97 o 
  -2   1  13      165.48      182.09     18.78 o 
  -1   1  13       79.95       90.34      9.13 o 
   0   1  13       23.40       29.96      6.97 o 
   1   1  13       41.93       39.99      9.01 o 
   2   1  13        3.88        1.71      5.84 o 
   3   1  13        0.01       -1.00      7.36 o 
  -9   2  13      384.70      354.48     17.65 o 
  -8   2  13      174.12      169.03     14.23 o 
  -7   2  13       11.17       -0.74      7.72 o 
  -6   2  13       90.65       74.86     14.28 o 
  -5   2  13        4.69        3.49      8.08 o 
  -4   2  13      179.11      214.57     18.29 o 
  -3   2  13       23.64       30.02      7.14 o 
  -2   2  13      301.87      334.34     13.52 o 
  -1   2  13       55.78       64.24     12.95 o 
   0   2  13       52.86       60.38      7.73 o 
   1   2  13      281.59      324.28     14.01 o 
   2   2  13      227.35      217.97     14.85 o 
   3   2  13      109.48      131.17     17.26 o 
  -8   3  13       67.35       64.05      9.88 o 
  -7   3  13      460.33      457.48     20.57 o 
  -6   3  13        8.13        3.56      6.69 o 
  -5   3  13     1221.66     1151.05     24.59 o 
  -4   3  13       37.96       28.07     13.66 o 
  -3   3  13       17.31       16.15      7.84 o 
  -2   3  13        1.69        2.41      7.21 o 
  -1   3  13      471.09      550.38     29.09 o 
   0   3  13        0.41        4.00      8.83 o 
   1   3  13       57.65       62.54      9.59 o 
   2   3  13      444.67      436.59     20.00 o 
   3   3  13        4.01       -9.89      9.89 o 
  -8   4  13      471.04      439.61     15.44 o 
  -7   4  13        0.26       -4.90      6.81 o 
  -6   4  13      693.80      641.94     18.27 o 
  -5   4  13       23.61       34.41      7.97 o 
  -4   4  13      335.45      345.02     13.49 o 
  -3   4  13        0.08        0.82      7.72 o 
  -2   4  13      323.88      366.90     17.14 o 
  -1   4  13        0.26       -8.92      8.92 o 
   0   4  13        9.69       15.16     10.21 o 
   1   4  13      218.75      179.18     13.50 o 
   2   4  13      172.53      206.87     12.09 o 
   3   4  13       14.79       22.13     10.18 o 
  -8   5  13       13.46       11.61      5.57 o 
  -7   5  13      553.64      506.97     23.15 o 
  -6   5  13       31.42       30.74      6.23 o 
  -5   5  13     1613.40     1558.71     25.81 o 
  -4   5  13        6.46       13.36      6.95 o 
  -3   5  13      239.73      248.15     13.35 o 
  -2   5  13        2.85        0.25      9.73 o 
  -1   5  13      498.28      478.07     35.71 o 
   0   5  13        0.36       -8.81      8.81 o 
   1   5  13      495.48      514.78     22.04 o 
   2   5  13        0.56       -3.05      9.83 o 
  -7   6  13        0.10        3.35      4.94 o 
  -6   6  13        0.12        7.74      5.85 o 
  -5   6  13        0.48        9.25      6.18 o 
  -4   6  13      644.79      714.53     19.85 o 
  -3   6  13        0.03       10.07      8.72 o 
  -2   6  13      621.84      655.37     45.89 o 
  -1   6  13        8.16       18.41     11.14 o 
   0   6  13        0.00       -1.77     12.54 o 
   1   6  13        6.83       14.61     12.25 o 
   2   6  13      373.65      404.77     16.89 o 
  -7   7  13      480.21      443.09     13.16 o 
  -6   7  13       47.66       45.91      7.49 o 
  -5   7  13      112.60       95.32      9.80 o 
  -4   7  13        0.20        3.92      6.91 o 
  -3   7  13        0.52        6.04      8.29 o 
  -2   7  13       28.22       23.20     10.04 o 
  -1   7  13      843.38      783.05     25.92 o 
   0   7  13        6.79        8.51      8.55 o 
   1   7  13      386.25      398.17     17.32 o 
  -6   8  13      503.21      459.59     18.10 o 
  -5   8  13        2.13        4.55     11.14 o 
  -4   8  13      326.31      282.71     17.79 o 
  -3   8  13       61.80       46.42     10.49 o 
  -2   8  13       26.85       24.21     11.73 o 
  -1   8  13       12.97       11.50      8.19 o 
   0   8  13      108.77       89.65     28.40 o 
   1   8  13      247.44      250.92     12.83 o 
  -5   9  13      798.30      794.89     22.68 o 
  -4   9  13       20.76       30.06      8.11 o 
  -3   9  13        0.02        2.99      7.04 o 
  -2   9  13        2.44       11.21     11.80 o 
  -1   9  13      123.10       72.01     16.23 o 
   0   9  13        1.43       -5.90     10.18 o 
  -3  10  13        6.08       20.95     10.33 o 
  -8   0  14      258.05      259.30     34.67 o 
  -7   0  14        3.28       -4.22      7.77 o 
  -6   0  14      333.09      339.37     29.07 o 
  -5   0  14        0.00      -12.54     12.54 o 
  -4   0  14      501.19      597.13     25.87 o 
  -3   0  14       10.01       18.25      8.71 o 
  -2   0  14       43.70       46.57     12.96 o 
  -1   0  14        4.31        5.80      9.07 o 
   0   0  14      412.51      395.19     28.40 o 
   1   0  14        8.53        5.31     10.92 o 
   2   0  14      270.82      275.78     22.28 o 
  -8   1  14        1.11        1.80      5.01 o 
  -7   1  14      524.77      506.51     17.80 o 
  -6   1  14       26.52       24.27      8.25 o 
  -5   1  14        0.04        9.61      8.03 o 
  -4   1  14        0.35       -6.04      6.04 o 
  -3   1  14        4.79       10.87      6.46 o 
  -2   1  14        2.55       12.46      5.74 o 
  -1   1  14       47.77       68.18      7.40 o 
   0   1  14        3.15        9.43      7.03 o 
   1   1  14        0.75        9.12      6.91 o 
   2   1  14        3.35        1.93      7.28 o 
  -8   2  14       64.31       48.01      6.28 o 
  -7   2  14      128.39      139.78     12.02 o 
  -6   2  14      176.17      173.64     12.56 o 
  -5   2  14       19.31       23.41     10.63 o 
  -4   2  14      281.13      320.85     14.64 o 
  -3   2  14      138.20      152.61     10.69 o 
  -2   2  14       27.02       20.17      7.06 o 
  -1   2  14        3.04        7.87      5.66 o 
   0   2  14       17.99       21.84      6.17 o 
   1   2  14      126.12      119.38     10.35 o 
   2   2  14      618.19      675.09     21.08 o 
  -8   3  14       69.01       70.24     12.03 o 
  -7   3  14      457.07      420.38     26.56 o 
  -6   3  14      151.30      120.49      8.71 o 
  -5   3  14      484.80      494.74     13.97 o 
  -4   3  14      304.60      308.57     13.92 o 
  -3   3  14      157.81      173.88     13.90 o 
  -2   3  14        7.95       15.99      6.57 o 
  -1   3  14      382.62      422.56     17.46 o 
   0   3  14        8.48       14.75      6.13 o 
   1   3  14      163.18      158.70     15.86 o 
   2   3  14      569.98      587.41     27.89 o 
  -7   4  14       58.22       61.60      8.35 o 
  -6   4  14      699.93      643.36     14.85 o 
  -5   4  14        0.35       -4.93      4.93 o 
  -4   4  14       87.20      105.59     11.05 o 
  -3   4  14        3.24        9.93      7.38 o 
  -2   4  14       10.65        7.05      9.02 o 
  -1   4  14      243.68      233.79     13.78 o 
   0   4  14      113.09      116.47     10.91 o 
   1   4  14       26.50       19.98      8.76 o 
  -7   5  14        0.88        4.50      6.45 o 
  -6   5  14      224.88      203.10      9.93 o 
  -5   5  14       17.91       12.85      5.88 o 
  -4   5  14        0.05        6.39      5.69 o 
  -3   5  14      114.16      143.88     12.32 o 
  -2   5  14      342.23      331.00     15.32 o 
  -1   5  14       10.50        3.98     11.66 o 
   0   5  14       17.09       19.48     11.07 o 
   1   5  14      111.76      116.39     11.39 o 
  -6   6  14       14.82       12.65      5.75 o 
  -5   6  14       55.76       55.46      9.36 o 
  -4   6  14        9.17       28.60      7.07 o 
  -3   6  14      331.84      268.27     20.76 o 
  -2   6  14       38.15       32.34      8.51 o 
  -1   6  14      134.57      119.32     13.09 o 
   0   6  14       12.46       13.57     11.51 o 
  -6   7  14       13.14       12.14      6.77 o 
  -5   7  14       10.59        4.62      7.27 o 
  -4   7  14        5.84       22.28     11.21 o 
  -3   7  14       15.68        9.66      8.85 o 
  -2   7  14     2173.97     2099.20     38.81 o 
  -1   7  14        3.05        3.88      7.97 o 
   0   7  14        5.60        1.15      6.58 o 
  -4   8  14      364.64      353.04     21.17 o 
  -3   8  14       56.61       46.87      9.04 o 
  -2   8  14        0.01       -8.56      9.59 o 
  -7   1  15       35.34       34.10      5.38 o 
  -6   1  15      238.79      243.67     18.59 o 
  -5   1  15       31.48       27.82      6.75 o 
  -4   1  15      159.33      150.07     10.17 o 
  -3   1  15       71.97       68.42      7.16 o 
  -2   1  15      507.44      477.97     16.62 o 
  -1   1  15        2.82        4.16     10.13 o 
   0   1  15       35.08       24.83     12.84 o 
   1   1  15      110.64      123.50     11.53 o 
  -7   2  15      204.82      177.25     21.69 o 
  -6   2  15       59.28       79.32      7.77 o 
  -5   2  15       17.95       14.67      5.33 o 
  -4   2  15       17.82        3.87      6.15 o 
  -3   2  15      393.67      373.00     17.12 o 
  -2   2  15      273.79      271.69     17.74 o 
  -1   2  15       19.45       17.96      6.61 o 
   0   2  15       36.47       53.79      7.04 o 
  -6   3  15      342.11      302.52     16.38 o 
  -5   3  15      252.20      254.77     10.89 o 
  -4   3  15       54.16       41.36      6.56 o 
  -3   3  15      254.65      296.77     14.60 o 
  -2   3  15       15.17       18.32      6.79 o 
  -1   3  15       14.62        1.81      5.32 o 
   0   3  15       21.89       16.76      6.19 o 
  -6   4  15      440.55      428.04     14.09 o 
  -5   4  15        3.93        7.09      5.19 o 
  -4   4  15       23.66       18.16      5.34 o 
  -3   4  15       57.23       67.68     17.31 o 
  -2   4  15      478.04      483.10     19.99 o 
  -1   4  15       35.33       33.28      6.50 o 
   0   4  15      211.05      221.77     18.15 o 
  -5   5  15      214.85      199.54     15.86 o 
  -4   5  15        0.08        0.17      5.80 o 
  -3   5  15      783.86      780.23     18.69 o 
  -2   5  15      108.01      108.62     14.65 o 
  -1   5  15        4.42        4.34      5.03 o 
  -4   6  15        6.26        7.40      7.27 o 
  -3   6  15       50.47       39.18      6.39 o 
  -2   6  15      115.68      143.02     13.35 o 
  -5   0  16        8.48       -0.05      8.93 o 
  -4   0  16      512.42      536.79     17.14 o 
  -3   0  16       19.98       18.41      7.97 o 
  -2   0  16     8610.26     8352.50    147.85 o 
  -5   1  16      312.97      337.45     21.99 o 
  -4   1  16       84.89       67.87      6.53 o 
  -3   1  16     2564.80     2407.88     34.46 o 
  -2   1  16      138.85      131.71     12.78 o 
  -5   2  16       44.23       37.55      7.66 o 
  -4   2  16      281.71      313.95     10.11 o 
  -3   2  16      100.16       95.35      8.94 o 
  -2   2  16      795.75      753.58     20.62 o 
  -4   3  16        0.28        2.78      5.54 o 
  -3   3  16       31.62       35.01     12.25 o 
                                                 
